# Supplementary material for: Impact of Bactrocera oleae on the fungal microbiota of ripe olive drupes
Source: PLoS One. 2018 Nov 29;13(11):e0199403. doi: 10.1371/journal.pone.0199403 (PMC6264826; doi:10.1371/journal.pone.0199403)
Supplement: S2 Dataset — (BIOM) [file pone.0199403.s003.biom]

{
"id": null,
"format": "Biological Observation Matrix 1.0.0-dev",
"format_url": "http://biom-format.org/documentation/format_versions/biom-1.0.html",
"type": "OTU table",
"generated_by": "metagenomeSeq 1.8.3",
"date": "2016-07-21 08:58:13",
"matrix_type": "dense",
"matrix_element_type": "float",
"shape": [ 1428, 35 ],
"rows": [
{
"id": "SH199058.07FU_JX981477_reps",
"metadata": {
"taxonomy": [ "k__Fungi", "p__Ascomycota", "c__Dothideomycetes", "o__Pleosporales", "f__unidentified", "g__unidentified", "s__Pleosporales sp" ]
}
},
{
"id": "New.ReferenceOTU79",
"metadata": {
"taxonomy": [ "k__Fungi", "p__Ascomycota", "c__Dothideomycetes", "o__unidentified", "f__unidentified", "g__unidentified", "s__Dothideomycetes sp" ]
}
},
{
"id": "New.ReferenceOTU66",
"metadata": {
"taxonomy": [ "k__Fungi", "p__Ascomycota", "c__Dothideomycetes", "o__Capnodiales", "f__Mycosphaerellaceae", "g__Dissoconium", "s__Dissoconium eucalypti" ]
}
},
{
"id": "New.ReferenceOTU70",
"metadata": {
"taxonomy": [ "k__Fungi", "p__Ascomycota", "c__unidentified", "o__unidentified", "f__unidentified", "g__unidentified", "s__Ascomycota sp" ]
}
},
{
"id": "New.ReferenceOTU72",
"metadata": {
"taxonomy": [ "k__Fungi", "p__Basidiomycota", "c__Exobasidiomycetes", "o__Microstromatales", "f__Quambalariaceae", "g__Quambalaria", "s__Quambalaria simpsonii" ]
}
},
{
"id": "New.ReferenceOTU73",
"metadata": {
"taxonomy": [ "k__Fungi", "p__Ascomycota", "c__Dothideomycetes", "o__Capnodiales", "f__Incertae sedis", "g__Toxicocladosporium", "s__Toxicocladosporium banksiae" ]
}
},
{
"id": "New.ReferenceOTU74",
"metadata": {
"taxonomy": [ "k__Fungi", "p__Ascomycota", "c__Dothideomycetes", "o__Pleosporales", "f__unidentified", "g__unidentified", "s__Pleosporales sp" ]
}
},
{
"id": "New.ReferenceOTU75",
"metadata": {
"taxonomy": [ "k__Fungi", "p__Basidiomycota", "c__Exobasidiomycetes", "o__Incertae sedis", "f__Incertae sedis", "g__Meira", "s__Meira sp" ]
}
},
{
"id": "New.ReferenceOTU76",
"metadata": {
"taxonomy": [ "k__Fungi", "p__Ascomycota", "c__Dothideomycetes", "o__Pleosporales", "f__Leptosphaeriaceae", "g__unidentified", "s__Leptosphaeriaceae sp" ]
}
},
{
"id": "New.ReferenceOTU39",
"metadata": {
"taxonomy": [ "k__Fungi", "p__Ascomycota", "c__Dothideomycetes", "o__Pleosporales", "f__Montagnulaceae", "g__Paraphaeosphaeria", "s__Paraphaeosphaeria michotii" ]
}
},
{
"id": "New.ReferenceOTU9",
"metadata": {
"taxonomy": [ "k__Fungi", "p__Ascomycota", "c__Sordariomycetes", "o__Diaporthales", "f__Togniniaceae", "g__Phaeoacremonium", "s__Phaeoacremonium austroafricanum" ]
}
},
{
"id": "New.ReferenceOTU203",
"metadata": {
"taxonomy": [ "k__Fungi", "p__Ascomycota", "c__Sordariomycetes", "o__Hypocreales", "f__Nectriaceae", "g__unidentified", "s__Nectriaceae sp" ]
}
},
{
"id": "New.ReferenceOTU205",
"metadata": {
"taxonomy": [ "k__Fungi", "p__Ascomycota", "c__Dothideomycetes", "o__Capnodiales", "f__Mycosphaerellaceae", "g__Septoria", "s__Septoria glycinicola" ]
}
},
{
"id": "New.ReferenceOTU133",
"metadata": {
"taxonomy": [ "k__Fungi", "p__Ascomycota", "c__Sordariomycetes", "o__unidentified", "f__unidentified", "g__unidentified", "s__Sordariomycetes sp" ]
}
},
{
"id": "New.ReferenceOTU208",
"metadata": {
"taxonomy": [ "k__Fungi", "p__Ascomycota", "c__Dothideomycetes", "o__Tubeufiales", "f__Tubeufiaceae", "g__unidentified", "s__Tubeufiaceae sp" ]
}
},
{
"id": "New.ReferenceOTU115",
"metadata": {
"taxonomy": [ "k__Fungi", "p__Ascomycota", "c__Dothideomycetes", "o__Capnodiales", "f__Mycosphaerellaceae", "g__Phaeoramularia", "s__Phaeoramularia weigelicola" ]
}
},
{
"id": "New.ReferenceOTU6",
"metadata": {
"taxonomy": [ "k__Fungi", "p__Basidiomycota", "c__Tremellomycetes", "o__Tremellales", "f__unidentified", "g__unidentified", "s__Tremellales sp" ]
}
},
{
"id": "New.ReferenceOTU289",
"metadata": {
"taxonomy": [ "k__Fungi", "p__Ascomycota", "c__Dothideomycetes", "o__Botryosphaeriales", "f__Botryosphaeriaceae", "g__Botryosphaeria", "s__Botryosphaeria ramosa" ]
}
},
{
"id": "New.ReferenceOTU265",
"metadata": {
"taxonomy": [ "k__Fungi", "p__Ascomycota", "c__Dothideomycetes", "o__Capnodiales", "f__Mycosphaerellaceae", "g__unidentified", "s__Mycosphaerellaceae sp" ]
}
},
{
"id": "New.ReferenceOTU281",
"metadata": {
"taxonomy": [ "k__Fungi", "p__Ascomycota", "c__Dothideomycetes", "o__Pleosporales", "f__Phaeosphaeriaceae", "g__Phaeosphaeria", "s__Phaeosphaeria juncicola" ]
}
},
{
"id": "New.ReferenceOTU285",
"metadata": {
"taxonomy": [ "k__Fungi", "p__Basidiomycota", "c__Exobasidiomycetes", "o__Incertae sedis", "f__Incertae sedis", "g__Acaromyces", "s__Acaromyces ingoldii" ]
}
},
{
"id": "New.ReferenceOTU286",
"metadata": {
"taxonomy": [ "k__Fungi", "p__Ascomycota", "c__Taphrinomycetes", "o__Taphrinales", "f__Taphrinaceae", "g__Taphrina", "s__Taphrina communis" ]
}
},
{
"id": "New.ReferenceOTU135",
"metadata": {
"taxonomy": [ "k__Fungi", "p__Ascomycota", "c__Dothideomycetes", "o__Pleosporales", "f__Incertae sedis", "g__Didymella", "s__Didymella vitalbina" ]
}
},
{
"id": "New.ReferenceOTU68",
"metadata": {
"taxonomy": [ "k__Fungi", "p__Ascomycota", "c__unidentified", "o__unidentified", "f__unidentified", "g__unidentified", "s__Ascomycota sp" ]
}
},
{
"id": "New.ReferenceOTU64",
"metadata": {
"taxonomy": [ "k__Fungi", "p__Ascomycota", "c__Dothideomycetes", "o__Venturiales", "f__Venturiaceae", "g__Fusicladium", "s__Fusicladium oleagineum" ]
}
},
{
"id": "New.ReferenceOTU62",
"metadata": {
"taxonomy": [ "k__Fungi", "p__Ascomycota", "c__Incertae sedis", "o__Incertae sedis", "f__Pseudeurotiaceae", "g__unidentified", "s__Pseudeurotiaceae sp" ]
}
},
{
"id": "New.ReferenceOTU234",
"metadata": {
"taxonomy": [ "k__Fungi", "p__Basidiomycota", "c__Tremellomycetes", "o__Tremellales", "f__Incertae sedis", "g__Bullera", "s__Bullera arundinariae" ]
}
},
{
"id": "New.ReferenceOTU99",
"metadata": {
"taxonomy": [ "k__Fungi", "p__Basidiomycota", "c__Tremellomycetes", "o__Tremellales", "f__Incertae sedis", "g__Dioszegia", "s__Dioszegia sp" ]
}
},
{
"id": "New.ReferenceOTU230",
"metadata": {
"taxonomy": [ "k__Fungi", "p__Ascomycota", "c__Sordariomycetes", "o__Diaporthales", "f__Diaporthaceae", "g__Diaporthe", "s__Diaporthe cytosporella" ]
}
},
{
"id": "New.ReferenceOTU125",
"metadata": {
"taxonomy": [ "k__Fungi", "p__Ascomycota", "c__Incertae sedis", "o__Incertae sedis", "f__Incertae sedis", "g__Tumularia", "s__Tumularia sp" ]
}
},
{
"id": "New.ReferenceOTU127",
"metadata": {
"taxonomy": [ "k__Fungi", "p__Ascomycota", "c__Dothideomycetes", "o__Capnodiales", "f__Mycosphaerellaceae", "g__Pseudocercospora", "s__Pseudocercospora robusta" ]
}
},
{
"id": "New.ReferenceOTU18",
"metadata": {
"taxonomy": [ "k__Fungi", "p__Ascomycota", "c__Dothideomycetes", "o__Pleosporales", "f__unidentified", "g__unidentified", "s__Pleosporales sp" ]
}
},
{
"id": "New.ReferenceOTU16",
"metadata": {
"taxonomy": [ "k__Fungi", "p__Ascomycota", "c__Dothideomycetes", "o__Dothideales", "f__Dothioraceae", "g__Aureobasidium", "s__Aureobasidium pullulans" ]
}
},
{
"id": "New.ReferenceOTU14",
"metadata": {
"taxonomy": [ "k__Fungi", "p__Ascomycota", "c__unidentified", "o__unidentified", "f__unidentified", "g__unidentified", "s__Ascomycota sp" ]
}
},
{
"id": "New.ReferenceOTU228",
"metadata": {
"taxonomy": [ "k__Fungi", "p__Basidiomycota", "c__Microbotryomycetes", "o__Sporidiobolales", "f__unidentified", "g__unidentified", "s__Sporidiobolales sp" ]
}
},
{
"id": "New.ReferenceOTU220",
"metadata": {
"taxonomy": [ "k__Fungi", "p__Ascomycota", "c__Dothideomycetes", "o__Capnodiales", "f__Mycosphaerellaceae", "g__Pseudocercospora", "s__Pseudocercospora lyoniae" ]
}
},
{
"id": "New.ReferenceOTU225",
"metadata": {
"taxonomy": [ "k__Fungi", "p__Ascomycota", "c__Dothideomycetes", "o__Dothideales", "f__Dothioraceae", "g__Aureobasidium", "s__Aureobasidium pullulans" ]
}
},
{
"id": "New.ReferenceOTU93",
"metadata": {
"taxonomy": [ "k__Fungi", "p__Ascomycota", "c__unidentified", "o__unidentified", "f__unidentified", "g__unidentified", "s__Ascomycota sp" ]
}
},
{
"id": "New.ReferenceOTU90",
"metadata": {
"taxonomy": [ "k__Fungi", "p__Ascomycota", "c__unidentified", "o__unidentified", "f__unidentified", "g__unidentified", "s__Ascomycota sp" ]
}
},
{
"id": "New.ReferenceOTU91",
"metadata": {
"taxonomy": [ "k__Fungi", "p__Basidiomycota", "c__Tremellomycetes", "o__Tremellales", "f__Incertae sedis", "g__Kwoniella", "s__Kwoniella botswanensis" ]
}
},
{
"id": "New.ReferenceOTU96",
"metadata": {
"taxonomy": [ "k__Fungi", "p__Basidiomycota", "c__Agaricomycetes", "o__unidentified", "f__unidentified", "g__unidentified", "s__Agaricomycetes sp" ]
}
},
{
"id": "New.ReferenceOTU137",
"metadata": {
"taxonomy": [ "k__Fungi", "p__Basidiomycota", "c__Tremellomycetes", "o__Tremellales", "f__Incertae sedis", "g__Cryptococcus", "s__Cryptococcus dimennae" ]
}
},
{
"id": "New.ReferenceOTU94",
"metadata": {
"taxonomy": [ "k__Fungi", "p__Ascomycota", "c__unidentified", "o__unidentified", "f__unidentified", "g__unidentified", "s__Ascomycota sp" ]
}
},
{
"id": "New.ReferenceOTU95",
"metadata": {
"taxonomy": [ "k__Fungi", "p__Basidiomycota", "c__unidentified", "o__unidentified", "f__unidentified", "g__unidentified", "s__Basidiomycota sp" ]
}
},
{
"id": "New.ReferenceOTU118",
"metadata": {
"taxonomy": [ "k__Fungi", "p__Ascomycota", "c__Dothideomycetes", "o__Pleosporales", "f__Pleosporaceae", "g__Stemphylium", "s__Stemphylium herbarum" ]
}
},
{
"id": "New.ReferenceOTU110",
"metadata": {
"taxonomy": [ "k__Fungi", "p__Ascomycota", "c__Sordariomycetes", "o__Incertae sedis", "f__Incertae sedis", "g__Eucasphaeria", "s__Eucasphaeria capensis" ]
}
},
{
"id": "New.ReferenceOTU259",
"metadata": {
"taxonomy": [ "k__Fungi", "p__Basidiomycota", "c__Agaricomycetes", "o__Russulales", "f__Peniophoraceae", "g__Peniophora", "s__Peniophora piceae" ]
}
},
{
"id": "New.ReferenceOTU255",
"metadata": {
"taxonomy": [ "k__Fungi", "p__Basidiomycota", "c__Agaricomycetes", "o__Russulales", "f__unidentified", "g__unidentified", "s__Russulales sp" ]
}
},
{
"id": "New.ReferenceOTU207",
"metadata": {
"taxonomy": [ "k__Fungi", "p__Basidiomycota", "c__Microbotryomycetes", "o__Sporidiobolales", "f__Incertae sedis", "g__Sporobolomyces", "s__Sporobolomyces gracilis" ]
}
},
{
"id": "New.ReferenceOTU253",
"metadata": {
"taxonomy": [ "k__Fungi", "p__Basidiomycota", "c__Microbotryomycetes", "o__Sporidiobolales", "f__Incertae sedis", "g__Sporobolomyces", "s__Sporobolomyces gracilis" ]
}
},
{
"id": "New.ReferenceOTU252",
"metadata": {
"taxonomy": [ "k__Fungi", "p__Ascomycota", "c__Dothideomycetes", "o__Pleosporales", "f__unidentified", "g__unidentified", "s__Pleosporales sp" ]
}
},
{
"id": "New.ReferenceOTU251",
"metadata": {
"taxonomy": [ "k__Fungi", "p__Ascomycota", "c__Eurotiomycetes", "o__Chaetothyriales", "f__Herpotrichiellaceae", "g__Phaeomoniella", "s__Phaeomoniella prunicola" ]
}
},
{
"id": "New.ReferenceOTU147",
"metadata": {
"taxonomy": [ "k__Fungi", "p__Ascomycota", "c__Dothideomycetes", "o__Pleosporales", "f__Pleosporaceae", "g__Alternaria", "s__Alternaria infectoria" ]
}
},
{
"id": "New.ReferenceOTU146",
"metadata": {
"taxonomy": [ "k__Fungi", "p__Basidiomycota", "c__Exobasidiomycetes", "o__Exobasidiales", "f__Exobasidiaceae", "g__Exobasidium", "s__Exobasidium sp" ]
}
},
{
"id": "New.ReferenceOTU83",
"metadata": {
"taxonomy": [ "k__Fungi", "p__Ascomycota", "c__Dothideomycetes", "o__Dothideales", "f__Dothioraceae", "g__Aureobasidium", "s__Aureobasidium pullulans" ]
}
},
{
"id": "New.ReferenceOTU144",
"metadata": {
"taxonomy": [ "k__Fungi", "p__Ascomycota", "c__Eurotiomycetes", "o__Chaetothyriales", "f__Herpotrichiellaceae", "g__Phaeomoniella", "s__Phaeomoniella zymoides" ]
}
},
{
"id": "New.ReferenceOTU85",
"metadata": {
"taxonomy": [ "k__Fungi", "p__Ascomycota", "c__Dothideomycetes", "o__Pleosporales", "f__Montagnulaceae", "g__Paraconiothyrium", "s__Paraconiothyrium hawaiiense" ]
}
},
{
"id": "New.ReferenceOTU142",
"metadata": {
"taxonomy": [ "k__Fungi", "p__Basidiomycota", "c__Microbotryomycetes", "o__Sporidiobolales", "f__Incertae sedis", "g__Sporobolomyces", "s__Sporobolomyces gracilis" ]
}
},
{
"id": "New.ReferenceOTU1",
"metadata": {
"taxonomy": [ "k__Fungi", "p__Ascomycota", "c__unidentified", "o__unidentified", "f__unidentified", "g__unidentified", "s__Ascomycota sp" ]
}
},
{
"id": "New.ReferenceOTU89",
"metadata": {
"taxonomy": [ "k__Fungi", "p__Ascomycota", "c__Saccharomycetes", "o__Saccharomycetales", "f__Saccharomycodaceae", "g__Hanseniaspora", "s__Hanseniaspora uvarum" ]
}
},
{
"id": "New.ReferenceOTU2",
"metadata": {
"taxonomy": [ "k__Fungi", "p__Basidiomycota", "c__Tremellomycetes", "o__Tremellales", "f__Incertae sedis", "g__unidentified", "s__Incertae sedis sp" ]
}
},
{
"id": "New.ReferenceOTU149",
"metadata": {
"taxonomy": [ "k__Fungi", "p__Ascomycota", "c__Sordariomycetes", "o__Xylariales", "f__Diatrypaceae", "g__Eutypa", "s__Eutypa lata" ]
}
},
{
"id": "New.ReferenceOTU38",
"metadata": {
"taxonomy": [ "k__Fungi", "p__Basidiomycota", "c__Tremellomycetes", "o__Tremellales", "f__Incertae sedis", "g__Cryptococcus", "s__Cryptococcus victoriae" ]
}
},
{
"id": "New.ReferenceOTU34",
"metadata": {
"taxonomy": [ "k__Fungi", "p__Basidiomycota", "c__Tremellomycetes", "o__Tremellales", "f__Incertae sedis", "g__Cryptococcus", "s__Cryptococcus sp" ]
}
},
{
"id": "New.ReferenceOTU36",
"metadata": {
"taxonomy": [ "k__Fungi", "p__Basidiomycota", "c__Tremellomycetes", "o__Tremellales", "f__Incertae sedis", "g__Hannaella", "s__Hannaella phetchabunensis" ]
}
},
{
"id": "New.ReferenceOTU197",
"metadata": {
"taxonomy": [ "k__Fungi", "p__Ascomycota", "c__Dothideomycetes", "o__Pleosporales", "f__Pleosporaceae", "g__Stemphylium", "s__Stemphylium herbarum" ]
}
},
{
"id": "New.ReferenceOTU32",
"metadata": {
"taxonomy": [ "k__Fungi", "p__Ascomycota", "c__Sordariomycetes", "o__Hypocreales", "f__unidentified", "g__unidentified", "s__Hypocreales sp" ]
}
},
{
"id": "New.ReferenceOTU248",
"metadata": {
"taxonomy": [ "k__Fungi", "p__Ascomycota", "c__Lecanoromycetes", "o__Lecanorales", "f__Lecanoraceae", "g__Lecidella", "s__Lecidella stigmatea" ]
}
},
{
"id": "New.ReferenceOTU130",
"metadata": {
"taxonomy": [ "k__Fungi", "p__Ascomycota", "c__Sordariomycetes", "o__Diaporthales", "f__Diaporthaceae", "g__Diaporthe", "s__Diaporthe viticola" ]
}
},
{
"id": "New.ReferenceOTU245",
"metadata": {
"taxonomy": [ "k__Fungi", "p__Ascomycota", "c__Dothideomycetes", "o__Capnodiales", "f__Teratosphaeriaceae", "g__Catenulostroma", "s__Catenulostroma hermanusense" ]
}
},
{
"id": "New.ReferenceOTU240",
"metadata": {
"taxonomy": [ "k__Fungi", "p__Basidiomycota", "c__Tremellomycetes", "o__Tremellales", "f__Incertae sedis", "g__Cryptococcus", "s__Cryptococcus wieringae" ]
}
},
{
"id": "New.ReferenceOTU241",
"metadata": {
"taxonomy": [ "k__Fungi", "p__Basidiomycota", "c__Tremellomycetes", "o__Tremellales", "f__Incertae sedis", "g__Cryptococcus", "s__Cryptococcus laurentii" ]
}
},
{
"id": "New.ReferenceOTU242",
"metadata": {
"taxonomy": [ "k__Fungi", "p__Ascomycota", "c__unidentified", "o__unidentified", "f__unidentified", "g__unidentified", "s__Ascomycota sp" ]
}
},
{
"id": "New.ReferenceOTU243",
"metadata": {
"taxonomy": [ "k__Fungi", "p__Basidiomycota", "c__Tremellomycetes", "o__Tremellales", "f__Incertae sedis", "g__Cryptococcus", "s__Cryptococcus magnus" ]
}
},
{
"id": "New.ReferenceOTU150",
"metadata": {
"taxonomy": [ "k__Fungi", "p__Ascomycota", "c__Dothideomycetes", "o__Capnodiales", "f__Davidiellaceae", "g__Cladosporium", "s__Cladosporium exasperatum" ]
}
},
{
"id": "New.ReferenceOTU152",
"metadata": {
"taxonomy": [ "k__Fungi", "p__Basidiomycota", "c__Incertae sedis", "o__Malasseziales", "f__Malasseziaceae", "g__Malassezia", "s__Malassezia restricta" ]
}
},
{
"id": "New.ReferenceOTU13",
"metadata": {
"taxonomy": [ "k__Fungi", "p__Ascomycota", "c__unidentified", "o__unidentified", "f__unidentified", "g__unidentified", "s__Ascomycota sp" ]
}
},
{
"id": "New.ReferenceOTU131",
"metadata": {
"taxonomy": [ "k__Fungi", "p__Basidiomycota", "c__Tremellomycetes", "o__unidentified", "f__unidentified", "g__unidentified", "s__Tremellomycetes sp" ]
}
},
{
"id": "New.ReferenceOTU33",
"metadata": {
"taxonomy": [ "k__Fungi", "p__Ascomycota", "c__Dothideomycetes", "o__Pleosporales", "f__Leptosphaeriaceae", "g__Plenodomus", "s__Plenodomus enteroleucus" ]
}
},
{
"id": "New.ReferenceOTU114",
"metadata": {
"taxonomy": [ "k__Fungi", "p__Ascomycota", "c__Saccharomycetes", "o__Saccharomycetales", "f__Saccharomycodaceae", "g__Hanseniaspora", "s__Hanseniaspora uvarum" ]
}
},
{
"id": "New.ReferenceOTU20",
"metadata": {
"taxonomy": [ "k__Fungi", "p__Basidiomycota", "c__Tremellomycetes", "o__Tremellales", "f__Incertae sedis", "g__Cryptococcus", "s__Cryptococcus aureus" ]
}
},
{
"id": "New.ReferenceOTU25",
"metadata": {
"taxonomy": [ "k__Fungi", "p__Basidiomycota", "c__unidentified", "o__unidentified", "f__unidentified", "g__unidentified", "s__Basidiomycota sp" ]
}
},
{
"id": "New.ReferenceOTU28",
"metadata": {
"taxonomy": [ "k__Fungi", "p__Basidiomycota", "c__Microbotryomycetes", "o__Sporidiobolales", "f__Incertae sedis", "g__Sporobolomyces", "s__Sporobolomyces odoratus" ]
}
},
{
"id": "New.ReferenceOTU57",
"metadata": {
"taxonomy": [ "k__Fungi", "p__Basidiomycota", "c__Agaricomycetes", "o__Agaricales", "f__Psathyrellaceae", "g__Coprinellus", "s__Coprinellus disseminatus" ]
}
},
{
"id": "New.ReferenceOTU84",
"metadata": {
"taxonomy": [ "k__Fungi", "p__Basidiomycota", "c__Agaricomycetes", "o__Russulales", "f__unidentified", "g__unidentified", "s__Russulales sp" ]
}
},
{
"id": "New.ReferenceOTU169",
"metadata": {
"taxonomy": [ "k__Fungi", "p__Ascomycota", "c__Sordariomycetes", "o__Hypocreales", "f__Nectriaceae", "g__unidentified", "s__Nectriaceae sp" ]
}
},
{
"id": "New.ReferenceOTU272",
"metadata": {
"taxonomy": [ "k__Fungi", "p__Ascomycota", "c__Sordariomycetes", "o__Incertae sedis", "f__Glomerellaceae", "g__Glomerella", "s__Glomerella acutata" ]
}
},
{
"id": "New.ReferenceOTU277",
"metadata": {
"taxonomy": [ "k__Fungi", "p__Ascomycota", "c__Dothideomycetes", "o__Capnodiales", "f__Mycosphaerellaceae", "g__unidentified", "s__Mycosphaerellaceae sp" ]
}
},
{
"id": "New.ReferenceOTU276",
"metadata": {
"taxonomy": [ "k__Fungi", "p__Basidiomycota", "c__Tremellomycetes", "o__Tremellales", "f__Incertae sedis", "g__Dioszegia", "s__Dioszegia buhagiarii" ]
}
},
{
"id": "New.ReferenceOTU279",
"metadata": {
"taxonomy": [ "k__Fungi", "p__Ascomycota", "c__Eurotiomycetes", "o__Chaetothyriales", "f__Herpotrichiellaceae", "g__Phaeomoniella", "s__Phaeomoniella prunicola" ]
}
},
{
"id": "New.ReferenceOTU278",
"metadata": {
"taxonomy": [ "k__Fungi", "p__Ascomycota", "c__Dothideomycetes", "o__Pleosporales", "f__Pleosporaceae", "g__Alternaria", "s__Alternaria alternata" ]
}
},
{
"id": "New.ReferenceOTU166",
"metadata": {
"taxonomy": [ "k__Fungi", "p__Ascomycota", "c__Dothideomycetes", "o__Capnodiales", "f__Mycosphaerellaceae", "g__Uwebraunia", "s__Uwebraunia dekkeri" ]
}
},
{
"id": "New.ReferenceOTU183",
"metadata": {
"taxonomy": [ "k__Fungi", "p__Ascomycota", "c__Sordariomycetes", "o__Xylariales", "f__Diatrypaceae", "g__unidentified", "s__Diatrypaceae sp" ]
}
},
{
"id": "New.ReferenceOTU54",
"metadata": {
"taxonomy": [ "k__Fungi", "p__Basidiomycota", "c__Tremellomycetes", "o__Tremellales", "f__Incertae sedis", "g__Bulleromyces", "s__Bulleromyces albus" ]
}
},
{
"id": "New.ReferenceOTU187",
"metadata": {
"taxonomy": [ "k__Fungi", "p__Ascomycota", "c__Dothideomycetes", "o__Capnodiales", "f__Mycosphaerellaceae", "g__Pseudocercospora", "s__Pseudocercospora lyoniae" ]
}
},
{
"id": "New.ReferenceOTU188",
"metadata": {
"taxonomy": [ "k__Fungi", "p__Ascomycota", "c__Dothideomycetes", "o__Botryosphaeriales", "f__Botryosphaeriaceae", "g__Neofusicoccum", "s__Neofusicoccum parvum" ]
}
},
{
"id": "New.ReferenceOTU100",
"metadata": {
"taxonomy": [ "k__Fungi", "p__Ascomycota", "c__Dothideomycetes", "o__Pleosporales", "f__Cucurbitariaceae", "g__Pyrenochaetopsis", "s__Pyrenochaetopsis leptospora" ]
}
},
{
"id": "New.ReferenceOTU80",
"metadata": {
"taxonomy": [ "k__Fungi", "p__Basidiomycota", "c__Exobasidiomycetes", "o__Incertae sedis", "f__Incertae sedis", "g__Tilletiopsis", "s__Tilletiopsis pallescens" ]
}
},
{
"id": "New.ReferenceOTU82",
"metadata": {
"taxonomy": [ "k__Fungi", "p__Ascomycota", "c__unidentified", "o__unidentified", "f__unidentified", "g__unidentified", "s__Ascomycota sp" ]
}
},
{
"id": "New.ReferenceOTU261",
"metadata": {
"taxonomy": [ "k__Fungi", "p__Ascomycota", "c__Leotiomycetes", "o__Helotiales", "f__Hyaloscyphaceae", "g__Mycoarthris", "s__Mycoarthris corallina" ]
}
},
{
"id": "New.ReferenceOTU143",
"metadata": {
"taxonomy": [ "k__Fungi", "p__Basidiomycota", "c__Tremellomycetes", "o__Tremellales", "f__unidentified", "g__unidentified", "s__Tremellales sp" ]
}
},
{
"id": "New.ReferenceOTU173",
"metadata": {
"taxonomy": [ "k__Fungi", "p__Ascomycota", "c__Leotiomycetes", "o__Helotiales", "f__Sclerotiniaceae", "g__Sclerotinia", "s__Sclerotinia sclerotiorum" ]
}
},
{
"id": "New.ReferenceOTU53",
"metadata": {
"taxonomy": [ "k__Fungi", "p__Ascomycota", "c__Eurotiomycetes", "o__Eurotiales", "f__Trichocomaceae", "g__Penicillium", "s__Penicillium guanacastense" ]
}
},
{
"id": "New.ReferenceOTU140",
"metadata": {
"taxonomy": [ "k__Fungi", "p__Basidiomycota", "c__unidentified", "o__unidentified", "f__unidentified", "g__unidentified", "s__Basidiomycota sp" ]
}
},
{
"id": "New.ReferenceOTU190",
"metadata": {
"taxonomy": [ "k__Fungi", "p__Ascomycota", "c__Dothideomycetes", "o__Dothideales", "f__Dothideaceae", "g__Endoconidioma", "s__Endoconidioma populi" ]
}
},
{
"id": "New.ReferenceOTU196",
"metadata": {
"taxonomy": [ "k__Fungi", "p__Basidiomycota", "c__Tremellomycetes", "o__Tremellales", "f__Incertae sedis", "g__Cryptococcus", "s__Cryptococcus pseudolongus" ]
}
},
{
"id": "New.ReferenceOTU42",
"metadata": {
"taxonomy": [ "k__Fungi", "p__Ascomycota", "c__Dothideomycetes", "o__Capnodiales", "f__Teratosphaeriaceae", "g__Catenulostroma", "s__Catenulostroma hermanusense" ]
}
},
{
"id": "New.ReferenceOTU48",
"metadata": {
"taxonomy": [ "k__Fungi", "p__Ascomycota", "c__unidentified", "o__unidentified", "f__unidentified", "g__unidentified", "s__Ascomycota sp" ]
}
},
{
"id": "New.ReferenceOTU210",
"metadata": {
"taxonomy": [ "k__Fungi", "p__unidentified", "c__unidentified", "o__unidentified", "f__unidentified", "g__unidentified", "s__Fungi sp" ]
}
},
{
"id": "New.ReferenceOTU217",
"metadata": {
"taxonomy": [ "k__Fungi", "p__Basidiomycota", "c__Microbotryomycetes", "o__Sporidiobolales", "f__Incertae sedis", "g__Rhodotorula", "s__Rhodotorula aurantiaca" ]
}
},
{
"id": "New.ReferenceOTU216",
"metadata": {
"taxonomy": [ "k__Fungi", "p__Basidiomycota", "c__Agaricomycetes", "o__Hymenochaetales", "f__Schizoporaceae", "g__Hyphodontia", "s__Hyphodontia radula" ]
}
},
{
"id": "New.ReferenceOTU214",
"metadata": {
"taxonomy": [ "k__Fungi", "p__Ascomycota", "c__unidentified", "o__unidentified", "f__unidentified", "g__unidentified", "s__Ascomycota sp" ]
}
},
{
"id": "New.ReferenceOTU101",
"metadata": {
"taxonomy": [ "k__Fungi", "p__Ascomycota", "c__Sordariomycetes", "o__Hypocreales", "f__Nectriaceae", "g__Cosmospora", "s__Cosmospora sp" ]
}
},
{
"id": "New.ReferenceOTU104",
"metadata": {
"taxonomy": [ "k__Fungi", "p__Ascomycota", "c__Dothideomycetes", "o__Pleosporales", "f__Pleosporaceae", "g__Alternaria", "s__Alternaria alternata" ]
}
},
{
"id": "New.ReferenceOTU194",
"metadata": {
"taxonomy": [ "k__Fungi", "p__Ascomycota", "c__Eurotiomycetes", "o__Eurotiales", "f__Trichocomaceae", "g__Penicillium", "s__Penicillium bialowiezense" ]
}
},
{
"id": "New.ReferenceOTU290",
"metadata": {
"taxonomy": [ "k__Fungi", "p__Basidiomycota", "c__Exobasidiomycetes", "o__Incertae sedis", "f__Incertae sedis", "g__Meira", "s__Meira argovae" ]
}
},
{
"id": "New.CleanUp.ReferenceOTU109",
"metadata": {
"taxonomy": [ "k__Fungi", "p__Ascomycota", "c__Dothideomycetes", "o__Capnodiales", "f__Mycosphaerellaceae", "g__Pseudocercospora", "s__Pseudocercospora lyoniae" ]
}
},
{
"id": "New.CleanUp.ReferenceOTU221",
"metadata": {
"taxonomy": [ "k__Fungi", "p__Ascomycota", "c__unidentified", "o__unidentified", "f__unidentified", "g__unidentified", "s__Ascomycota sp" ]
}
},
{
"id": "New.CleanUp.ReferenceOTU326",
"metadata": {
"taxonomy": [ "k__Fungi", "p__Zygomycota", "c__Incertae sedis", "o__Mucorales", "f__Mucoraceae", "g__Mucor", "s__Mucor racemosus" ]
}
},
{
"id": "New.CleanUp.ReferenceOTU348",
"metadata": {
"taxonomy": [ "k__Fungi", "p__Ascomycota", "c__Sordariomycetes", "o__unidentified", "f__unidentified", "g__unidentified", "s__Sordariomycetes sp" ]
}
},
{
"id": "New.CleanUp.ReferenceOTU351",
"metadata": {
"taxonomy": [ "k__Fungi", "p__Ascomycota", "c__Dothideomycetes", "o__Dothideales", "f__Dothioraceae", "g__Aureobasidium", "s__Aureobasidium pullulans" ]
}
},
{
"id": "New.CleanUp.ReferenceOTU365",
"metadata": {
"taxonomy": [ "k__Fungi", "p__Ascomycota", "c__Sordariomycetes", "o__Diaporthales", "f__Diaporthaceae", "g__Diaporthe", "s__Diaporthe viticola" ]
}
},
{
"id": "New.CleanUp.ReferenceOTU387",
"metadata": {
"taxonomy": [ "k__Fungi", "p__Basidiomycota", "c__Agaricomycetes", "o__Russulales", "f__Peniophoraceae", "g__Peniophora", "s__Peniophora cinerea" ]
}
},
{
"id": "New.CleanUp.ReferenceOTU472",
"metadata": {
"taxonomy": [ "k__Fungi", "p__Ascomycota", "c__Dothideomycetes", "o__Dothideales", "f__Dothioraceae", "g__Aureobasidium", "s__Aureobasidium pullulans" ]
}
},
{
"id": "New.CleanUp.ReferenceOTU474",
"metadata": {
"taxonomy": [ "k__Fungi", "p__Basidiomycota", "c__Agaricomycetes", "o__Cantharellales", "f__Ceratobasidiaceae", "g__Ceratobasidium", "s__Ceratobasidium sp" ]
}
},
{
"id": "New.CleanUp.ReferenceOTU500",
"metadata": {
"taxonomy": [ "k__Fungi", "p__Ascomycota", "c__Sordariomycetes", "o__Diaporthales", "f__Togniniaceae", "g__Phaeoacremonium", "s__Phaeoacremonium angustius" ]
}
},
{
"id": "New.CleanUp.ReferenceOTU563",
"metadata": {
"taxonomy": [ "k__Fungi", "p__Ascomycota", "c__unidentified", "o__unidentified", "f__unidentified", "g__unidentified", "s__Ascomycota sp" ]
}
},
{
"id": "New.CleanUp.ReferenceOTU645",
"metadata": {
"taxonomy": [ "k__Fungi", "p__Ascomycota", "c__Leotiomycetes", "o__unidentified", "f__unidentified", "g__unidentified", "s__Leotiomycetes sp" ]
}
},
{
"id": "New.CleanUp.ReferenceOTU654",
"metadata": {
"taxonomy": [ "k__Fungi", "p__Ascomycota", "c__Dothideomycetes", "o__Pleosporales", "f__Leptosphaeriaceae", "g__Plenodomus", "s__Plenodomus enteroleucus" ]
}
},
{
"id": "New.CleanUp.ReferenceOTU766",
"metadata": {
"taxonomy": [ "k__Fungi", "p__Ascomycota", "c__Sordariomycetes", "o__Incertae sedis", "f__Glomerellaceae", "g__Glomerella", "s__Glomerella acutata" ]
}
},
{
"id": "New.CleanUp.ReferenceOTU789",
"metadata": {
"taxonomy": [ "k__Fungi", "p__Ascomycota", "c__Eurotiomycetes", "o__Eurotiales", "f__Trichocomaceae", "g__Talaromyces", "s__Talaromyces variabilis" ]
}
},
{
"id": "New.CleanUp.ReferenceOTU805",
"metadata": {
"taxonomy": [ "k__Fungi", "p__Ascomycota", "c__Eurotiomycetes", "o__Chaetothyriales", "f__Herpotrichiellaceae", "g__Phaeomoniella", "s__Phaeomoniella prunicola" ]
}
},
{
"id": "New.CleanUp.ReferenceOTU890",
"metadata": {
"taxonomy": [ "k__Fungi", "p__Ascomycota", "c__Dothideomycetes", "o__Dothideales", "f__Dothioraceae", "g__Aureobasidium", "s__Aureobasidium pullulans" ]
}
},
{
"id": "New.CleanUp.ReferenceOTU944",
"metadata": {
"taxonomy": [ "k__Fungi", "p__Ascomycota", "c__Sordariomycetes", "o__Microascales", "f__Halosphaeriaceae", "g__unidentified", "s__Halosphaeriaceae sp" ]
}
},
{
"id": "New.CleanUp.ReferenceOTU949",
"metadata": {
"taxonomy": [ "k__Fungi", "p__Ascomycota", "c__Saccharomycetes", "o__Saccharomycetales", "f__Saccharomycodaceae", "g__Hanseniaspora", "s__Hanseniaspora uvarum" ]
}
},
{
"id": "New.CleanUp.ReferenceOTU1012",
"metadata": {
"taxonomy": [ "k__Fungi", "p__Ascomycota", "c__Dothideomycetes", "o__Capnodiales", "f__Davidiellaceae", "g__Cladosporium", "s__Cladosporium exasperatum" ]
}
},
{
"id": "New.CleanUp.ReferenceOTU1032",
"metadata": {
"taxonomy": [ "k__Fungi", "p__Ascomycota", "c__Sordariomycetes", "o__Incertae sedis", "f__Glomerellaceae", "g__Glomerella", "s__Glomerella acutata" ]
}
},
{
"id": "New.CleanUp.ReferenceOTU1158",
"metadata": {
"taxonomy": [ "k__Fungi", "p__Basidiomycota", "c__unidentified", "o__unidentified", "f__unidentified", "g__unidentified", "s__Basidiomycota sp" ]
}
},
{
"id": "New.CleanUp.ReferenceOTU1172",
"metadata": {
"taxonomy": [ "k__Fungi", "p__Basidiomycota", "c__Tremellomycetes", "o__Tremellales", "f__Incertae sedis", "g__Bandoniozyma", "s__Bandoniozyma noutii" ]
}
},
{
"id": "New.CleanUp.ReferenceOTU1173",
"metadata": {
"taxonomy": [ "k__Fungi", "p__Ascomycota", "c__Saccharomycetes", "o__Saccharomycetales", "f__Pichiaceae", "g__Pichia", "s__Pichia kluyveri" ]
}
},
{
"id": "New.CleanUp.ReferenceOTU1181",
"metadata": {
"taxonomy": [ "k__Fungi", "p__Ascomycota", "c__Incertae sedis", "o__Incertae sedis", "f__Incertae sedis", "g__Seifertia", "s__Seifertia azaleae" ]
}
},
{
"id": "New.CleanUp.ReferenceOTU1209",
"metadata": {
"taxonomy": [ "k__Fungi", "p__Ascomycota", "c__Saccharomycetes", "o__Saccharomycetales", "f__Pichiaceae", "g__Issatchenkia", "s__Issatchenkia sp" ]
}
},
{
"id": "New.CleanUp.ReferenceOTU1210",
"metadata": {
"taxonomy": [ "k__Fungi", "p__Ascomycota", "c__Lecanoromycetes", "o__Lecanorales", "f__Lecanoraceae", "g__Lecanora", "s__Lecanora sp" ]
}
},
{
"id": "New.CleanUp.ReferenceOTU1268",
"metadata": {
"taxonomy": [ "k__Fungi", "p__Basidiomycota", "c__Agaricomycetes", "o__Russulales", "f__unidentified", "g__unidentified", "s__Russulales sp" ]
}
},
{
"id": "New.CleanUp.ReferenceOTU1325",
"metadata": {
"taxonomy": [ "k__Fungi", "p__Basidiomycota", "c__Tremellomycetes", "o__Tremellales", "f__Incertae sedis", "g__Bullera", "s__Bullera globospora" ]
}
},
{
"id": "New.CleanUp.ReferenceOTU1411",
"metadata": {
"taxonomy": [ "k__Fungi", "p__Ascomycota", "c__Eurotiomycetes", "o__Chaetothyriales", "f__Herpotrichiellaceae", "g__Phaeomoniella", "s__Phaeomoniella zymoides" ]
}
},
{
"id": "New.CleanUp.ReferenceOTU1461",
"metadata": {
"taxonomy": [ "k__Fungi", "p__Ascomycota", "c__Dothideomycetes", "o__Dothideales", "f__Dothioraceae", "g__Aureobasidium", "s__Aureobasidium pullulans" ]
}
},
{
"id": "New.CleanUp.ReferenceOTU1639",
"metadata": {
"taxonomy": [ "k__Fungi", "p__unidentified", "c__unidentified", "o__unidentified", "f__unidentified", "g__unidentified", "s__Fungi sp" ]
}
},
{
"id": "New.CleanUp.ReferenceOTU1693",
"metadata": {
"taxonomy": [ "k__Fungi", "p__Ascomycota", "c__Eurotiomycetes", "o__Eurotiales", "f__Trichocomaceae", "g__Talaromyces", "s__Talaromyces variabilis" ]
}
},
{
"id": "New.CleanUp.ReferenceOTU1722",
"metadata": {
"taxonomy": [ "k__Fungi", "p__Ascomycota", "c__Dothideomycetes", "o__Pleosporales", "f__Pleosporaceae", "g__Stemphylium", "s__Stemphylium herbarum" ]
}
},
{
"id": "New.CleanUp.ReferenceOTU1897",
"metadata": {
"taxonomy": [ "k__Fungi", "p__Ascomycota", "c__Dothideomycetes", "o__Pleosporales", "f__Pleosporaceae", "g__Alternaria", "s__Alternaria alternata" ]
}
},
{
"id": "New.CleanUp.ReferenceOTU1898",
"metadata": {
"taxonomy": [ "k__Fungi", "p__Basidiomycota", "c__Agaricomycetes", "o__Russulales", "f__unidentified", "g__unidentified", "s__Russulales sp" ]
}
},
{
"id": "New.CleanUp.ReferenceOTU2036",
"metadata": {
"taxonomy": [ "k__Fungi", "p__Ascomycota", "c__Dothideomycetes", "o__Pleosporales", "f__Pleosporaceae", "g__Alternaria", "s__Alternaria alternata" ]
}
},
{
"id": "New.CleanUp.ReferenceOTU2091",
"metadata": {
"taxonomy": [ "k__Fungi", "p__Ascomycota", "c__Eurotiomycetes", "o__Chaetothyriales", "f__Herpotrichiellaceae", "g__Phaeomoniella", "s__Phaeomoniella prunicola" ]
}
},
{
"id": "New.CleanUp.ReferenceOTU2221",
"metadata": {
"taxonomy": [ "k__Fungi", "p__Ascomycota", "c__unidentified", "o__unidentified", "f__unidentified", "g__unidentified", "s__Ascomycota sp" ]
}
},
{
"id": "New.CleanUp.ReferenceOTU2237",
"metadata": {
"taxonomy": [ "k__Fungi", "p__Ascomycota", "c__Dothideomycetes", "o__Pleosporales", "f__Incertae sedis", "g__Didymella", "s__Didymella vitalbina" ]
}
},
{
"id": "New.CleanUp.ReferenceOTU2345",
"metadata": {
"taxonomy": [ "k__Fungi", "p__Ascomycota", "c__Saccharomycetes", "o__Saccharomycetales", "f__Saccharomycodaceae", "g__Hanseniaspora", "s__Hanseniaspora uvarum" ]
}
},
{
"id": "New.CleanUp.ReferenceOTU2363",
"metadata": {
"taxonomy": [ "k__Fungi", "p__Ascomycota", "c__Saccharomycetes", "o__Saccharomycetales", "f__Saccharomycodaceae", "g__Hanseniaspora", "s__Hanseniaspora uvarum" ]
}
},
{
"id": "New.CleanUp.ReferenceOTU2396",
"metadata": {
"taxonomy": [ "k__Fungi", "p__Ascomycota", "c__unidentified", "o__unidentified", "f__unidentified", "g__unidentified", "s__Ascomycota sp" ]
}
},
{
"id": "New.CleanUp.ReferenceOTU2464",
"metadata": {
"taxonomy": [ "k__Fungi", "p__Ascomycota", "c__Dothideomycetes", "o__Capnodiales", "f__Mycosphaerellaceae", "g__Pseudocercospora", "s__Pseudocercospora lyoniae" ]
}
},
{
"id": "New.CleanUp.ReferenceOTU2635",
"metadata": {
"taxonomy": [ "k__Fungi", "p__Ascomycota", "c__Sordariomycetes", "o__Calosphaeriales", "f__Calosphaeriaceae", "g__Jattaea", "s__Jattaea prunicola" ]
}
},
{
"id": "New.CleanUp.ReferenceOTU2642",
"metadata": {
"taxonomy": [ "k__Fungi", "p__Ascomycota", "c__unidentified", "o__unidentified", "f__unidentified", "g__unidentified", "s__Ascomycota sp" ]
}
},
{
"id": "New.CleanUp.ReferenceOTU2688",
"metadata": {
"taxonomy": [ "k__Fungi", "p__Basidiomycota", "c__Agaricomycetes", "o__Russulales", "f__Peniophoraceae", "g__Peniophora", "s__Peniophora cinerea" ]
}
},
{
"id": "New.CleanUp.ReferenceOTU2731",
"metadata": {
"taxonomy": [ "k__Fungi", "p__Basidiomycota", "c__Agaricomycetes", "o__Russulales", "f__Peniophoraceae", "g__Peniophora", "s__Peniophora cinerea" ]
}
},
{
"id": "New.CleanUp.ReferenceOTU2845",
"metadata": {
"taxonomy": [ "k__Fungi", "p__Ascomycota", "c__Dothideomycetes", "o__Pleosporales", "f__Montagnulaceae", "g__Paraphaeosphaeria", "s__Paraphaeosphaeria pilleata" ]
}
},
{
"id": "New.CleanUp.ReferenceOTU2846",
"metadata": {
"taxonomy": [ "k__Fungi", "p__Ascomycota", "c__Dothideomycetes", "o__Dothideales", "f__Dothioraceae", "g__Aureobasidium", "s__Aureobasidium pullulans" ]
}
},
{
"id": "New.CleanUp.ReferenceOTU2879",
"metadata": {
"taxonomy": [ "k__Fungi", "p__Ascomycota", "c__Dothideomycetes", "o__Dothideales", "f__Dothioraceae", "g__Aureobasidium", "s__Aureobasidium pullulans" ]
}
},
{
"id": "New.CleanUp.ReferenceOTU2950",
"metadata": {
"taxonomy": [ "k__Fungi", "p__Basidiomycota", "c__Agaricomycetes", "o__Corticiales", "f__Corticiaceae", "g__Punctularia", "s__Punctularia strigosozonata" ]
}
},
{
"id": "New.CleanUp.ReferenceOTU2961",
"metadata": {
"taxonomy": [ "k__Fungi", "p__Ascomycota", "c__Dothideomycetes", "o__Dothideales", "f__Dothioraceae", "g__Aureobasidium", "s__Aureobasidium pullulans" ]
}
},
{
"id": "New.CleanUp.ReferenceOTU3021",
"metadata": {
"taxonomy": [ "k__Fungi", "p__Ascomycota", "c__Dothideomycetes", "o__Capnodiales", "f__Davidiellaceae", "g__Cladosporium", "s__Cladosporium exasperatum" ]
}
},
{
"id": "New.CleanUp.ReferenceOTU3059",
"metadata": {
"taxonomy": [ "k__Fungi", "p__Ascomycota", "c__Sordariomycetes", "o__Hypocreales", "f__Clavicipitaceae", "g__Claviceps", "s__Claviceps purpurea" ]
}
},
{
"id": "New.CleanUp.ReferenceOTU3261",
"metadata": {
"taxonomy": [ "k__Fungi", "p__Basidiomycota", "c__Agaricomycetes", "o__Russulales", "f__unidentified", "g__unidentified", "s__Russulales sp" ]
}
},
{
"id": "New.CleanUp.ReferenceOTU3264",
"metadata": {
"taxonomy": [ "k__Fungi", "p__Ascomycota", "c__unidentified", "o__unidentified", "f__unidentified", "g__unidentified", "s__Ascomycota sp" ]
}
},
{
"id": "New.CleanUp.ReferenceOTU3422",
"metadata": {
"taxonomy": [ "k__Fungi", "p__Ascomycota", "c__Saccharomycetes", "o__Saccharomycetales", "f__Saccharomycodaceae", "g__Hanseniaspora", "s__Hanseniaspora uvarum" ]
}
},
{
"id": "New.CleanUp.ReferenceOTU3549",
"metadata": {
"taxonomy": [ "k__Fungi", "p__Ascomycota", "c__Dothideomycetes", "o__Dothideales", "f__Dothioraceae", "g__Aureobasidium", "s__Aureobasidium pullulans" ]
}
},
{
"id": "New.CleanUp.ReferenceOTU3727",
"metadata": {
"taxonomy": [ "k__Fungi", "p__Ascomycota", "c__Taphrinomycetes", "o__Taphrinales", "f__Taphrinaceae", "g__Taphrina", "s__Taphrina communis" ]
}
},
{
"id": "New.CleanUp.ReferenceOTU3830",
"metadata": {
"taxonomy": [ "k__Fungi", "p__Ascomycota", "c__Dothideomycetes", "o__Dothideales", "f__Dothioraceae", "g__Aureobasidium", "s__Aureobasidium pullulans" ]
}
},
{
"id": "New.CleanUp.ReferenceOTU3904",
"metadata": {
"taxonomy": [ "k__Fungi", "p__Basidiomycota", "c__Agaricomycetes", "o__Trechisporales", "f__Hydnodontaceae", "g__Trechispora", "s__Trechispora sp" ]
}
},
{
"id": "New.CleanUp.ReferenceOTU3998",
"metadata": {
"taxonomy": [ "k__Fungi", "p__Ascomycota", "c__unidentified", "o__unidentified", "f__unidentified", "g__unidentified", "s__Ascomycota sp" ]
}
},
{
"id": "New.CleanUp.ReferenceOTU4023",
"metadata": {
"taxonomy": [ "k__Fungi", "p__Ascomycota", "c__unidentified", "o__unidentified", "f__unidentified", "g__unidentified", "s__Ascomycota sp" ]
}
},
{
"id": "New.CleanUp.ReferenceOTU4134",
"metadata": {
"taxonomy": [ "k__Fungi", "p__Ascomycota", "c__Dothideomycetes", "o__Capnodiales", "f__Mycosphaerellaceae", "g__Pseudocercospora", "s__Pseudocercospora lyoniae" ]
}
},
{
"id": "New.CleanUp.ReferenceOTU4261",
"metadata": {
"taxonomy": [ "k__Fungi", "p__Ascomycota", "c__Dothideomycetes", "o__Dothideales", "f__Dothioraceae", "g__Aureobasidium", "s__Aureobasidium pullulans" ]
}
},
{
"id": "New.CleanUp.ReferenceOTU4363",
"metadata": {
"taxonomy": [ "k__Fungi", "p__Ascomycota", "c__Eurotiomycetes", "o__Chaetothyriales", "f__Herpotrichiellaceae", "g__Capronia", "s__Capronia sp" ]
}
},
{
"id": "New.CleanUp.ReferenceOTU4425",
"metadata": {
"taxonomy": [ "k__Fungi", "p__Ascomycota", "c__Eurotiomycetes", "o__Chaetothyriales", "f__Herpotrichiellaceae", "g__Phaeomoniella", "s__Phaeomoniella niveniae" ]
}
},
{
"id": "New.CleanUp.ReferenceOTU4643",
"metadata": {
"taxonomy": [ "k__Fungi", "p__Basidiomycota", "c__Agaricomycetes", "o__Russulales", "f__Peniophoraceae", "g__Peniophora", "s__Peniophora cinerea" ]
}
},
{
"id": "New.CleanUp.ReferenceOTU4786",
"metadata": {
"taxonomy": [ "k__Fungi", "p__Ascomycota", "c__Eurotiomycetes", "o__Chaetothyriales", "f__unidentified", "g__unidentified", "s__Chaetothyriales sp" ]
}
},
{
"id": "New.CleanUp.ReferenceOTU4804",
"metadata": {
"taxonomy": [ "k__Fungi", "p__Ascomycota", "c__Dothideomycetes", "o__Dothideales", "f__Dothioraceae", "g__Aureobasidium", "s__Aureobasidium pullulans" ]
}
},
{
"id": "New.CleanUp.ReferenceOTU4826",
"metadata": {
"taxonomy": [ "k__Fungi", "p__Ascomycota", "c__Dothideomycetes", "o__Capnodiales", "f__Mycosphaerellaceae", "g__Mycosphaerella", "s__Mycosphaerella tassiana" ]
}
},
{
"id": "New.CleanUp.ReferenceOTU4916",
"metadata": {
"taxonomy": [ "k__Fungi", "p__Basidiomycota", "c__Agaricomycetes", "o__Russulales", "f__unidentified", "g__unidentified", "s__Russulales sp" ]
}
},
{
"id": "New.CleanUp.ReferenceOTU5051",
"metadata": {
"taxonomy": [ "k__Fungi", "p__Basidiomycota", "c__Agaricomycetes", "o__Russulales", "f__unidentified", "g__unidentified", "s__Russulales sp" ]
}
},
{
"id": "New.CleanUp.ReferenceOTU5199",
"metadata": {
"taxonomy": [ "k__Fungi", "p__Ascomycota", "c__unidentified", "o__unidentified", "f__unidentified", "g__unidentified", "s__Ascomycota sp" ]
}
},
{
"id": "New.CleanUp.ReferenceOTU5234",
"metadata": {
"taxonomy": [ "k__Fungi", "p__Basidiomycota", "c__Agaricomycetes", "o__Russulales", "f__Peniophoraceae", "g__Peniophora", "s__Peniophora cinerea" ]
}
},
{
"id": "New.CleanUp.ReferenceOTU5387",
"metadata": {
"taxonomy": [ "k__Fungi", "p__Ascomycota", "c__Eurotiomycetes", "o__Chaetothyriales", "f__Herpotrichiellaceae", "g__Phaeomoniella", "s__Phaeomoniella prunicola" ]
}
},
{
"id": "New.CleanUp.ReferenceOTU5515",
"metadata": {
"taxonomy": [ "k__Fungi", "p__Ascomycota", "c__Sordariomycetes", "o__Hypocreales", "f__Nectriaceae", "g__unidentified", "s__Nectriaceae sp" ]
}
},
{
"id": "New.CleanUp.ReferenceOTU5524",
"metadata": {
"taxonomy": [ "k__Fungi", "p__Basidiomycota", "c__Microbotryomycetes", "o__Sporidiobolales", "f__Incertae sedis", "g__Sporobolomyces", "s__Sporobolomyces ruberrimus" ]
}
},
{
"id": "New.CleanUp.ReferenceOTU5661",
"metadata": {
"taxonomy": [ "k__Fungi", "p__Ascomycota", "c__unidentified", "o__unidentified", "f__unidentified", "g__unidentified", "s__Ascomycota sp" ]
}
},
{
"id": "New.CleanUp.ReferenceOTU5683",
"metadata": {
"taxonomy": [ "k__Fungi", "p__Ascomycota", "c__Lecanoromycetes", "o__Lecanorales", "f__Parmeliaceae", "g__Flavoparmelia", "s__Flavoparmelia subcapitata" ]
}
},
{
"id": "New.CleanUp.ReferenceOTU5724",
"metadata": {
"taxonomy": [ "k__Fungi", "p__Basidiomycota", "c__unidentified", "o__unidentified", "f__unidentified", "g__unidentified", "s__Basidiomycota sp" ]
}
},
{
"id": "New.CleanUp.ReferenceOTU5730",
"metadata": {
"taxonomy": [ "k__Fungi", "p__Ascomycota", "c__Sordariomycetes", "o__Diaporthales", "f__Diaporthaceae", "g__Diaporthe", "s__Diaporthe viticola" ]
}
},
{
"id": "New.CleanUp.ReferenceOTU5964",
"metadata": {
"taxonomy": [ "k__Fungi", "p__Ascomycota", "c__Dothideomycetes", "o__Dothideales", "f__Dothioraceae", "g__Aureobasidium", "s__Aureobasidium pullulans" ]
}
},
{
"id": "New.CleanUp.ReferenceOTU6004",
"metadata": {
"taxonomy": [ "k__Fungi", "p__Ascomycota", "c__Saccharomycetes", "o__Saccharomycetales", "f__Saccharomycodaceae", "g__Hanseniaspora", "s__Hanseniaspora uvarum" ]
}
},
{
"id": "New.CleanUp.ReferenceOTU6037",
"metadata": {
"taxonomy": [ "k__Fungi", "p__Ascomycota", "c__Dothideomycetes", "o__Dothideales", "f__Dothioraceae", "g__Aureobasidium", "s__Aureobasidium pullulans" ]
}
},
{
"id": "New.CleanUp.ReferenceOTU6366",
"metadata": {
"taxonomy": [ "k__Fungi", "p__Basidiomycota", "c__unidentified", "o__unidentified", "f__unidentified", "g__unidentified", "s__Basidiomycota sp" ]
}
},
{
"id": "New.CleanUp.ReferenceOTU6419",
"metadata": {
"taxonomy": [ "k__Fungi", "p__Ascomycota", "c__Dothideomycetes", "o__Dothideales", "f__Dothioraceae", "g__Aureobasidium", "s__Aureobasidium pullulans" ]
}
},
{
"id": "New.CleanUp.ReferenceOTU6443",
"metadata": {
"taxonomy": [ "k__Fungi", "p__Ascomycota", "c__Eurotiomycetes", "o__Chaetothyriales", "f__Herpotrichiellaceae", "g__Phaeomoniella", "s__Phaeomoniella prunicola" ]
}
},
{
"id": "New.CleanUp.ReferenceOTU6689",
"metadata": {
"taxonomy": [ "k__Fungi", "p__Ascomycota", "c__Sordariomycetes", "o__unidentified", "f__unidentified", "g__unidentified", "s__Sordariomycetes sp" ]
}
},
{
"id": "New.CleanUp.ReferenceOTU6707",
"metadata": {
"taxonomy": [ "k__Fungi", "p__Ascomycota", "c__Eurotiomycetes", "o__Chaetothyriales", "f__Herpotrichiellaceae", "g__Phaeomoniella", "s__Phaeomoniella prunicola" ]
}
},
{
"id": "New.CleanUp.ReferenceOTU6722",
"metadata": {
"taxonomy": [ "k__Fungi", "p__Basidiomycota", "c__Agaricomycetes", "o__Russulales", "f__Peniophoraceae", "g__Peniophora", "s__Peniophora cinerea" ]
}
},
{
"id": "New.CleanUp.ReferenceOTU6738",
"metadata": {
"taxonomy": [ "k__Fungi", "p__Ascomycota", "c__unidentified", "o__unidentified", "f__unidentified", "g__unidentified", "s__Ascomycota sp" ]
}
},
{
"id": "New.CleanUp.ReferenceOTU6770",
"metadata": {
"taxonomy": [ "k__Fungi", "p__Ascomycota", "c__Dothideomycetes", "o__Dothideales", "f__Dothioraceae", "g__Aureobasidium", "s__Aureobasidium pullulans" ]
}
},
{
"id": "New.CleanUp.ReferenceOTU6781",
"metadata": {
"taxonomy": [ "k__Fungi", "p__Ascomycota", "c__Dothideomycetes", "o__Dothideales", "f__Dothioraceae", "g__Aureobasidium", "s__Aureobasidium pullulans" ]
}
},
{
"id": "New.CleanUp.ReferenceOTU6808",
"metadata": {
"taxonomy": [ "k__Fungi", "p__Ascomycota", "c__Dothideomycetes", "o__Dothideales", "f__Dothioraceae", "g__Aureobasidium", "s__Aureobasidium pullulans" ]
}
},
{
"id": "New.CleanUp.ReferenceOTU6832",
"metadata": {
"taxonomy": [ "k__Fungi", "p__Ascomycota", "c__Sordariomycetes", "o__Diaporthales", "f__Togniniaceae", "g__Phaeoacremonium", "s__Phaeoacremonium rubrigenum" ]
}
},
{
"id": "New.CleanUp.ReferenceOTU6883",
"metadata": {
"taxonomy": [ "k__Fungi", "p__Ascomycota", "c__Dothideomycetes", "o__Capnodiales", "f__Mycosphaerellaceae", "g__Mycosphaerella", "s__Mycosphaerella tassiana" ]
}
},
{
"id": "New.CleanUp.ReferenceOTU6887",
"metadata": {
"taxonomy": [ "k__Fungi", "p__Ascomycota", "c__Dothideomycetes", "o__Pleosporales", "f__Pleosporaceae", "g__Alternaria", "s__Alternaria alternata" ]
}
},
{
"id": "New.CleanUp.ReferenceOTU6975",
"metadata": {
"taxonomy": [ "k__Fungi", "p__Basidiomycota", "c__Microbotryomycetes", "o__Sporidiobolales", "f__Incertae sedis", "g__Sporobolomyces", "s__Sporobolomyces gracilis" ]
}
},
{
"id": "New.CleanUp.ReferenceOTU7043",
"metadata": {
"taxonomy": [ "k__Fungi", "p__Ascomycota", "c__Dothideomycetes", "o__Pleosporales", "f__Pleosporaceae", "g__Alternaria", "s__Alternaria alternata" ]
}
},
{
"id": "New.CleanUp.ReferenceOTU7079",
"metadata": {
"taxonomy": [ "k__Fungi", "p__Basidiomycota", "c__Microbotryomycetes", "o__Sporidiobolales", "f__Incertae sedis", "g__Sporobolomyces", "s__Sporobolomyces gracilis" ]
}
},
{
"id": "New.CleanUp.ReferenceOTU7155",
"metadata": {
"taxonomy": [ "k__Fungi", "p__Ascomycota", "c__Dothideomycetes", "o__Capnodiales", "f__Mycosphaerellaceae", "g__Mycosphaerella", "s__Mycosphaerella tassiana" ]
}
},
{
"id": "New.CleanUp.ReferenceOTU7230",
"metadata": {
"taxonomy": [ "k__Fungi", "p__Ascomycota", "c__Incertae sedis", "o__Incertae sedis", "f__Incertae sedis", "g__Tumularia", "s__Tumularia sp" ]
}
},
{
"id": "New.CleanUp.ReferenceOTU7357",
"metadata": {
"taxonomy": [ "k__Fungi", "p__Ascomycota", "c__unidentified", "o__unidentified", "f__unidentified", "g__unidentified", "s__Ascomycota sp" ]
}
},
{
"id": "New.CleanUp.ReferenceOTU7523",
"metadata": {
"taxonomy": [ "k__Fungi", "p__Ascomycota", "c__Eurotiomycetes", "o__Chaetothyriales", "f__Herpotrichiellaceae", "g__Phaeomoniella", "s__Phaeomoniella prunicola" ]
}
},
{
"id": "New.CleanUp.ReferenceOTU7705",
"metadata": {
"taxonomy": [ "k__Fungi", "p__Basidiomycota", "c__Microbotryomycetes", "o__Sporidiobolales", "f__Incertae sedis", "g__Sporobolomyces", "s__Sporobolomyces gracilis" ]
}
},
{
"id": "New.CleanUp.ReferenceOTU7706",
"metadata": {
"taxonomy": [ "k__Fungi", "p__Ascomycota", "c__Sordariomycetes", "o__Hypocreales", "f__Nectriaceae", "g__unidentified", "s__Nectriaceae sp" ]
}
},
{
"id": "New.CleanUp.ReferenceOTU7758",
"metadata": {
"taxonomy": [ "k__Fungi", "p__Ascomycota", "c__Dothideomycetes", "o__Pleosporales", "f__Montagnulaceae", "g__Paraphaeosphaeria", "s__Paraphaeosphaeria michotii" ]
}
},
{
"id": "New.CleanUp.ReferenceOTU7781",
"metadata": {
"taxonomy": [ "k__Fungi", "p__Ascomycota", "c__Sordariomycetes", "o__Diaporthales", "f__Valsaceae", "g__Valsa", "s__Valsa cypri" ]
}
},
{
"id": "New.CleanUp.ReferenceOTU7787",
"metadata": {
"taxonomy": [ "k__Fungi", "p__Basidiomycota", "c__Microbotryomycetes", "o__Sporidiobolales", "f__Incertae sedis", "g__Rhodotorula", "s__Rhodotorula sp" ]
}
},
{
"id": "New.CleanUp.ReferenceOTU7895",
"metadata": {
"taxonomy": [ "k__Fungi", "p__Ascomycota", "c__Eurotiomycetes", "o__Chaetothyriales", "f__unidentified", "g__unidentified", "s__Chaetothyriales sp" ]
}
},
{
"id": "New.CleanUp.ReferenceOTU7938",
"metadata": {
"taxonomy": [ "k__Fungi", "p__Basidiomycota", "c__Agaricomycetes", "o__Russulales", "f__Peniophoraceae", "g__Peniophora", "s__Peniophora cinerea" ]
}
},
{
"id": "New.CleanUp.ReferenceOTU8068",
"metadata": {
"taxonomy": [ "k__Fungi", "p__Ascomycota", "c__Dothideomycetes", "o__Capnodiales", "f__Mycosphaerellaceae", "g__Mycosphaerella", "s__Mycosphaerella tassiana" ]
}
},
{
"id": "New.CleanUp.ReferenceOTU8155",
"metadata": {
"taxonomy": [ "k__Fungi", "p__Ascomycota", "c__Dothideomycetes", "o__Capnodiales", "f__Davidiellaceae", "g__Cladosporium", "s__Cladosporium exasperatum" ]
}
},
{
"id": "New.CleanUp.ReferenceOTU8251",
"metadata": {
"taxonomy": [ "k__Fungi", "p__Ascomycota", "c__unidentified", "o__unidentified", "f__unidentified", "g__unidentified", "s__Ascomycota sp" ]
}
},
{
"id": "New.CleanUp.ReferenceOTU8373",
"metadata": {
"taxonomy": [ "k__Fungi", "p__Basidiomycota", "c__Exobasidiomycetes", "o__unidentified", "f__unidentified", "g__unidentified", "s__Exobasidiomycetes sp" ]
}
},
{
"id": "New.CleanUp.ReferenceOTU8533",
"metadata": {
"taxonomy": [ "k__Fungi", "p__Ascomycota", "c__Dothideomycetes", "o__Pleosporales", "f__unidentified", "g__unidentified", "s__Pleosporales sp" ]
}
},
{
"id": "New.CleanUp.ReferenceOTU8558",
"metadata": {
"taxonomy": [ "k__Fungi", "p__Ascomycota", "c__unidentified", "o__unidentified", "f__unidentified", "g__unidentified", "s__Ascomycota sp" ]
}
},
{
"id": "New.CleanUp.ReferenceOTU8648",
"metadata": {
"taxonomy": [ "k__Fungi", "p__Ascomycota", "c__Sordariomycetes", "o__Hypocreales", "f__Nectriaceae", "g__unidentified", "s__Nectriaceae sp" ]
}
},
{
"id": "New.CleanUp.ReferenceOTU8759",
"metadata": {
"taxonomy": [ "k__Fungi", "p__Ascomycota", "c__Eurotiomycetes", "o__Eurotiales", "f__Trichocomaceae", "g__Penicillium", "s__Penicillium digitatum" ]
}
},
{
"id": "New.CleanUp.ReferenceOTU8841",
"metadata": {
"taxonomy": [ "k__Fungi", "p__Basidiomycota", "c__Agaricomycetes", "o__Agaricales", "f__Physalacriaceae", "g__Cryptomarasmius", "s__Cryptomarasmius aucubae" ]
}
},
{
"id": "New.CleanUp.ReferenceOTU8880",
"metadata": {
"taxonomy": [ "k__Fungi", "p__Ascomycota", "c__unidentified", "o__unidentified", "f__unidentified", "g__unidentified", "s__Ascomycota sp" ]
}
},
{
"id": "New.CleanUp.ReferenceOTU9009",
"metadata": {
"taxonomy": [ "k__Fungi", "p__Ascomycota", "c__Eurotiomycetes", "o__Chaetothyriales", "f__Herpotrichiellaceae", "g__Phaeomoniella", "s__Phaeomoniella prunicola" ]
}
},
{
"id": "New.CleanUp.ReferenceOTU9040",
"metadata": {
"taxonomy": [ "k__Fungi", "p__Ascomycota", "c__Dothideomycetes", "o__Dothideales", "f__Dothioraceae", "g__Aureobasidium", "s__Aureobasidium pullulans" ]
}
},
{
"id": "New.CleanUp.ReferenceOTU9152",
"metadata": {
"taxonomy": [ "k__Fungi", "p__Basidiomycota", "c__unidentified", "o__unidentified", "f__unidentified", "g__unidentified", "s__Basidiomycota sp" ]
}
},
{
"id": "New.CleanUp.ReferenceOTU9300",
"metadata": {
"taxonomy": [ "k__Fungi", "p__Basidiomycota", "c__Tremellomycetes", "o__Tremellales", "f__Incertae sedis", "g__Cryptococcus", "s__Cryptococcus victoriae" ]
}
},
{
"id": "New.CleanUp.ReferenceOTU9412",
"metadata": {
"taxonomy": [ "k__Fungi", "p__Ascomycota", "c__Sordariomycetes", "o__Hypocreales", "f__Nectriaceae", "g__unidentified", "s__Nectriaceae sp" ]
}
},
{
"id": "New.CleanUp.ReferenceOTU9453",
"metadata": {
"taxonomy": [ "k__Fungi", "p__Ascomycota", "c__Dothideomycetes", "o__Pleosporales", "f__Pleosporaceae", "g__Stemphylium", "s__Stemphylium herbarum" ]
}
},
{
"id": "New.CleanUp.ReferenceOTU9570",
"metadata": {
"taxonomy": [ "k__Fungi", "p__Basidiomycota", "c__Agaricomycetes", "o__Russulales", "f__unidentified", "g__unidentified", "s__Russulales sp" ]
}
},
{
"id": "New.CleanUp.ReferenceOTU9617",
"metadata": {
"taxonomy": [ "k__Fungi", "p__Ascomycota", "c__Dothideomycetes", "o__Dothideales", "f__Dothioraceae", "g__Aureobasidium", "s__Aureobasidium pullulans" ]
}
},
{
"id": "New.CleanUp.ReferenceOTU9628",
"metadata": {
"taxonomy": [ "k__Fungi", "p__Ascomycota", "c__Dothideomycetes", "o__Pleosporales", "f__Sporormiaceae", "g__unidentified", "s__Sporormiaceae sp" ]
}
},
{
"id": "New.CleanUp.ReferenceOTU9655",
"metadata": {
"taxonomy": [ "k__Fungi", "p__Basidiomycota", "c__Agaricomycetes", "o__Russulales", "f__Peniophoraceae", "g__Peniophora", "s__Peniophora cinerea" ]
}
},
{
"id": "New.CleanUp.ReferenceOTU9679",
"metadata": {
"taxonomy": [ "k__Fungi", "p__Ascomycota", "c__Saccharomycetes", "o__Saccharomycetales", "f__Saccharomycodaceae", "g__Hanseniaspora", "s__Hanseniaspora uvarum" ]
}
},
{
"id": "New.CleanUp.ReferenceOTU9696",
"metadata": {
"taxonomy": [ "k__Fungi", "p__Basidiomycota", "c__Exobasidiomycetes", "o__Microstromatales", "f__Quambalariaceae", "g__Quambalaria", "s__Quambalaria cyanescens" ]
}
},
{
"id": "New.CleanUp.ReferenceOTU9906",
"metadata": {
"taxonomy": [ "k__Fungi", "p__Ascomycota", "c__Eurotiomycetes", "o__Chaetothyriales", "f__Herpotrichiellaceae", "g__Phaeomoniella", "s__Phaeomoniella prunicola" ]
}
},
{
"id": "New.CleanUp.ReferenceOTU9910",
"metadata": {
"taxonomy": [ "k__Fungi", "p__Basidiomycota", "c__unidentified", "o__unidentified", "f__unidentified", "g__unidentified", "s__Basidiomycota sp" ]
}
},
{
"id": "New.CleanUp.ReferenceOTU9915",
"metadata": {
"taxonomy": [ "k__Fungi", "p__Basidiomycota", "c__Agaricomycetes", "o__Russulales", "f__Peniophoraceae", "g__Peniophora", "s__Peniophora cinerea" ]
}
},
{
"id": "New.CleanUp.ReferenceOTU10012",
"metadata": {
"taxonomy": [ "k__Fungi", "p__Basidiomycota", "c__Agaricomycetes", "o__Polyporales", "f__Meruliaceae", "g__Junghuhnia", "s__Junghuhnia nitida" ]
}
},
{
"id": "New.CleanUp.ReferenceOTU10044",
"metadata": {
"taxonomy": [ "k__Fungi", "p__Ascomycota", "c__Dothideomycetes", "o__Pleosporales", "f__Pleosporaceae", "g__Alternaria", "s__Alternaria alternata" ]
}
},
{
"id": "New.CleanUp.ReferenceOTU10131",
"metadata": {
"taxonomy": [ "k__Fungi", "p__Ascomycota", "c__Sordariomycetes", "o__Diaporthales", "f__Diaporthaceae", "g__Diaporthe", "s__Diaporthe viticola" ]
}
},
{
"id": "New.CleanUp.ReferenceOTU10200",
"metadata": {
"taxonomy": [ "k__Fungi", "p__Ascomycota", "c__Incertae sedis", "o__Incertae sedis", "f__Incertae sedis", "g__Hansfordia", "s__Hansfordia pulvinata" ]
}
},
{
"id": "New.CleanUp.ReferenceOTU10311",
"metadata": {
"taxonomy": [ "k__Fungi", "p__Ascomycota", "c__Sordariomycetes", "o__Diaporthales", "f__Diaporthaceae", "g__Diaporthe", "s__Diaporthe viticola" ]
}
},
{
"id": "New.CleanUp.ReferenceOTU10406",
"metadata": {
"taxonomy": [ "k__Fungi", "p__Ascomycota", "c__Saccharomycetes", "o__Saccharomycetales", "f__Pichiaceae", "g__Pichia", "s__Pichia kluyveri" ]
}
},
{
"id": "New.CleanUp.ReferenceOTU10444",
"metadata": {
"taxonomy": [ "k__Fungi", "p__Ascomycota", "c__Eurotiomycetes", "o__Eurotiales", "f__Trichocomaceae", "g__Penicillium", "s__Penicillium brevicompactum" ]
}
},
{
"id": "New.CleanUp.ReferenceOTU10452",
"metadata": {
"taxonomy": [ "k__Fungi", "p__Ascomycota", "c__Sordariomycetes", "o__Incertae sedis", "f__Glomerellaceae", "g__Glomerella", "s__Glomerella acutata" ]
}
},
{
"id": "New.CleanUp.ReferenceOTU10663",
"metadata": {
"taxonomy": [ "k__Fungi", "p__Ascomycota", "c__Sordariomycetes", "o__Hypocreales", "f__Incertae sedis", "g__Ilyonectria", "s__Ilyonectria radicicola" ]
}
},
{
"id": "New.CleanUp.ReferenceOTU10713",
"metadata": {
"taxonomy": [ "k__Fungi", "p__Ascomycota", "c__unidentified", "o__unidentified", "f__unidentified", "g__unidentified", "s__Ascomycota sp" ]
}
},
{
"id": "New.CleanUp.ReferenceOTU10871",
"metadata": {
"taxonomy": [ "k__Fungi", "p__Ascomycota", "c__Eurotiomycetes", "o__Chaetothyriales", "f__Herpotrichiellaceae", "g__Phaeomoniella", "s__Phaeomoniella prunicola" ]
}
},
{
"id": "New.CleanUp.ReferenceOTU10933",
"metadata": {
"taxonomy": [ "k__Fungi", "p__Ascomycota", "c__Eurotiomycetes", "o__Chaetothyriales", "f__Herpotrichiellaceae", "g__Phaeomoniella", "s__Phaeomoniella prunicola" ]
}
},
{
"id": "New.CleanUp.ReferenceOTU10944",
"metadata": {
"taxonomy": [ "k__Fungi", "p__Ascomycota", "c__Eurotiomycetes", "o__Chaetothyriales", "f__Herpotrichiellaceae", "g__Phaeomoniella", "s__Phaeomoniella sp" ]
}
},
{
"id": "New.CleanUp.ReferenceOTU10977",
"metadata": {
"taxonomy": [ "k__Fungi", "p__Basidiomycota", "c__Microbotryomycetes", "o__Sporidiobolales", "f__Incertae sedis", "g__Sporobolomyces", "s__Sporobolomyces gracilis" ]
}
},
{
"id": "New.CleanUp.ReferenceOTU11036",
"metadata": {
"taxonomy": [ "k__Fungi", "p__Ascomycota", "c__Eurotiomycetes", "o__Chaetothyriales", "f__Herpotrichiellaceae", "g__Phaeomoniella", "s__Phaeomoniella prunicola" ]
}
},
{
"id": "New.CleanUp.ReferenceOTU11134",
"metadata": {
"taxonomy": [ "k__Fungi", "p__Basidiomycota", "c__Agaricomycetes", "o__Russulales", "f__Peniophoraceae", "g__Peniophora", "s__Peniophora cinerea" ]
}
},
{
"id": "New.CleanUp.ReferenceOTU11213",
"metadata": {
"taxonomy": [ "k__Fungi", "p__Basidiomycota", "c__Agaricomycetes", "o__Russulales", "f__unidentified", "g__unidentified", "s__Russulales sp" ]
}
},
{
"id": "New.CleanUp.ReferenceOTU11455",
"metadata": {
"taxonomy": [ "k__Fungi", "p__Ascomycota", "c__Leotiomycetes", "o__Helotiales", "f__Sclerotiniaceae", "g__Botrytis", "s__Botrytis caroliniana" ]
}
},
{
"id": "New.CleanUp.ReferenceOTU11500",
"metadata": {
"taxonomy": [ "k__Fungi", "p__Ascomycota", "c__Dothideomycetes", "o__Pleosporales", "f__Pleosporaceae", "g__Alternaria", "s__Alternaria alternata" ]
}
},
{
"id": "New.CleanUp.ReferenceOTU11625",
"metadata": {
"taxonomy": [ "k__Fungi", "p__Ascomycota", "c__Dothideomycetes", "o__Pleosporales", "f__Incertae sedis", "g__Periconia", "s__Periconia sp" ]
}
},
{
"id": "New.CleanUp.ReferenceOTU11706",
"metadata": {
"taxonomy": [ "k__Fungi", "p__Ascomycota", "c__Dothideomycetes", "o__Pleosporales", "f__Pleosporaceae", "g__Alternaria", "s__Alternaria alternata" ]
}
},
{
"id": "New.CleanUp.ReferenceOTU11980",
"metadata": {
"taxonomy": [ "k__Fungi", "p__Ascomycota", "c__Dothideomycetes", "o__Capnodiales", "f__Davidiellaceae", "g__Cladosporium", "s__Cladosporium exasperatum" ]
}
},
{
"id": "New.CleanUp.ReferenceOTU11993",
"metadata": {
"taxonomy": [ "k__Fungi", "p__Ascomycota", "c__Dothideomycetes", "o__Pleosporales", "f__Incertae sedis", "g__Didymella", "s__Didymella vitalbina" ]
}
},
{
"id": "New.CleanUp.ReferenceOTU12064",
"metadata": {
"taxonomy": [ "k__Fungi", "p__Ascomycota", "c__Dothideomycetes", "o__Capnodiales", "f__Davidiellaceae", "g__Cladosporium", "s__Cladosporium exasperatum" ]
}
},
{
"id": "New.CleanUp.ReferenceOTU12107",
"metadata": {
"taxonomy": [ "k__Fungi", "p__Basidiomycota", "c__Tremellomycetes", "o__Cystofilobasidiales", "f__Cystofilobasidiaceae", "g__Itersonilia", "s__Itersonilia perplexans" ]
}
},
{
"id": "New.CleanUp.ReferenceOTU12154",
"metadata": {
"taxonomy": [ "k__Fungi", "p__Basidiomycota", "c__Agaricomycetes", "o__Russulales", "f__Peniophoraceae", "g__Peniophora", "s__Peniophora cinerea" ]
}
},
{
"id": "New.CleanUp.ReferenceOTU12165",
"metadata": {
"taxonomy": [ "k__Fungi", "p__Ascomycota", "c__Dothideomycetes", "o__Dothideales", "f__Dothioraceae", "g__Aureobasidium", "s__Aureobasidium pullulans" ]
}
},
{
"id": "New.CleanUp.ReferenceOTU12186",
"metadata": {
"taxonomy": [ "k__Fungi", "p__Ascomycota", "c__Taphrinomycetes", "o__Taphrinales", "f__Taphrinaceae", "g__Taphrina", "s__Taphrina vestergrenii" ]
}
},
{
"id": "New.CleanUp.ReferenceOTU12258",
"metadata": {
"taxonomy": [ "k__Fungi", "p__Ascomycota", "c__Saccharomycetes", "o__Saccharomycetales", "f__Saccharomycodaceae", "g__Hanseniaspora", "s__Hanseniaspora uvarum" ]
}
},
{
"id": "New.CleanUp.ReferenceOTU12401",
"metadata": {
"taxonomy": [ "k__Fungi", "p__Basidiomycota", "c__Agaricostilbomycetes", "o__Agaricostilbales", "f__Agaricostilbaceae", "g__Bensingtonia", "s__Bensingtonia musae" ]
}
},
{
"id": "New.CleanUp.ReferenceOTU12429",
"metadata": {
"taxonomy": [ "k__Fungi", "p__Ascomycota", "c__Dothideomycetes", "o__Capnodiales", "f__Davidiellaceae", "g__Cladosporium", "s__Cladosporium exasperatum" ]
}
},
{
"id": "New.CleanUp.ReferenceOTU12501",
"metadata": {
"taxonomy": [ "k__Fungi", "p__Basidiomycota", "c__Agaricomycetes", "o__Russulales", "f__unidentified", "g__unidentified", "s__Russulales sp" ]
}
},
{
"id": "New.CleanUp.ReferenceOTU12609",
"metadata": {
"taxonomy": [ "k__Fungi", "p__Ascomycota", "c__Eurotiomycetes", "o__Chaetothyriales", "f__Herpotrichiellaceae", "g__unidentified", "s__Herpotrichiellaceae sp" ]
}
},
{
"id": "New.CleanUp.ReferenceOTU12734",
"metadata": {
"taxonomy": [ "k__Fungi", "p__Basidiomycota", "c__Agaricomycetes", "o__Russulales", "f__Peniophoraceae", "g__Peniophora", "s__Peniophora cinerea" ]
}
},
{
"id": "New.CleanUp.ReferenceOTU12809",
"metadata": {
"taxonomy": [ "k__Fungi", "p__Ascomycota", "c__unidentified", "o__unidentified", "f__unidentified", "g__unidentified", "s__Ascomycota sp" ]
}
},
{
"id": "New.CleanUp.ReferenceOTU12857",
"metadata": {
"taxonomy": [ "k__Fungi", "p__Ascomycota", "c__Eurotiomycetes", "o__Chaetothyriales", "f__Herpotrichiellaceae", "g__unidentified", "s__Herpotrichiellaceae sp" ]
}
},
{
"id": "New.CleanUp.ReferenceOTU12927",
"metadata": {
"taxonomy": [ "k__Fungi", "p__Ascomycota", "c__Lecanoromycetes", "o__Lecanorales", "f__Ramalinaceae", "g__Ramalina", "s__Ramalina canariensis" ]
}
},
{
"id": "New.CleanUp.ReferenceOTU13139",
"metadata": {
"taxonomy": [ "k__Fungi", "p__unidentified", "c__unidentified", "o__unidentified", "f__unidentified", "g__unidentified", "s__Fungi sp" ]
}
},
{
"id": "New.CleanUp.ReferenceOTU13322",
"metadata": {
"taxonomy": [ "k__Fungi", "p__Basidiomycota", "c__Agaricomycetes", "o__Russulales", "f__unidentified", "g__unidentified", "s__Russulales sp" ]
}
},
{
"id": "New.CleanUp.ReferenceOTU13487",
"metadata": {
"taxonomy": [ "k__Fungi", "p__Ascomycota", "c__Sordariomycetes", "o__Incertae sedis", "f__Apiosporaceae", "g__Arthrinium", "s__Arthrinium phaeospermum" ]
}
},
{
"id": "New.CleanUp.ReferenceOTU13668",
"metadata": {
"taxonomy": [ "k__Fungi", "p__Basidiomycota", "c__Agaricomycetes", "o__Russulales", "f__unidentified", "g__unidentified", "s__Russulales sp" ]
}
},
{
"id": "New.CleanUp.ReferenceOTU13839",
"metadata": {
"taxonomy": [ "k__Fungi", "p__Ascomycota", "c__Dothideomycetes", "o__Dothideales", "f__Dothioraceae", "g__Aureobasidium", "s__Aureobasidium pullulans" ]
}
},
{
"id": "New.CleanUp.ReferenceOTU13861",
"metadata": {
"taxonomy": [ "k__Fungi", "p__Ascomycota", "c__Eurotiomycetes", "o__Chaetothyriales", "f__Herpotrichiellaceae", "g__Phaeomoniella", "s__Phaeomoniella prunicola" ]
}
},
{
"id": "New.CleanUp.ReferenceOTU13867",
"metadata": {
"taxonomy": [ "k__Fungi", "p__Ascomycota", "c__Saccharomycetes", "o__Saccharomycetales", "f__Saccharomycodaceae", "g__Hanseniaspora", "s__Hanseniaspora uvarum" ]
}
},
{
"id": "New.CleanUp.ReferenceOTU13881",
"metadata": {
"taxonomy": [ "k__Fungi", "p__Ascomycota", "c__Dothideomycetes", "o__Dothideales", "f__Dothioraceae", "g__Aureobasidium", "s__Aureobasidium pullulans" ]
}
},
{
"id": "New.CleanUp.ReferenceOTU13897",
"metadata": {
"taxonomy": [ "k__Fungi", "p__Basidiomycota", "c__Agaricomycetes", "o__Russulales", "f__unidentified", "g__unidentified", "s__Russulales sp" ]
}
},
{
"id": "New.CleanUp.ReferenceOTU14058",
"metadata": {
"taxonomy": [ "k__Fungi", "p__Ascomycota", "c__Dothideomycetes", "o__Pleosporales", "f__Incertae sedis", "g__Didymella", "s__Didymella vitalbina" ]
}
},
{
"id": "New.CleanUp.ReferenceOTU14115",
"metadata": {
"taxonomy": [ "k__Fungi", "p__Ascomycota", "c__Saccharomycetes", "o__Saccharomycetales", "f__Saccharomycodaceae", "g__Hanseniaspora", "s__Hanseniaspora uvarum" ]
}
},
{
"id": "New.CleanUp.ReferenceOTU14141",
"metadata": {
"taxonomy": [ "k__Fungi", "p__Basidiomycota", "c__Agaricomycetes", "o__Russulales", "f__unidentified", "g__unidentified", "s__Russulales sp" ]
}
},
{
"id": "New.CleanUp.ReferenceOTU14151",
"metadata": {
"taxonomy": [ "k__Fungi", "p__Basidiomycota", "c__Microbotryomycetes", "o__Sporidiobolales", "f__Incertae sedis", "g__Sporobolomyces", "s__Sporobolomyces gracilis" ]
}
},
{
"id": "New.CleanUp.ReferenceOTU14196",
"metadata": {
"taxonomy": [ "k__Fungi", "p__Ascomycota", "c__unidentified", "o__unidentified", "f__unidentified", "g__unidentified", "s__Ascomycota sp" ]
}
},
{
"id": "New.CleanUp.ReferenceOTU14219",
"metadata": {
"taxonomy": [ "k__Fungi", "p__Ascomycota", "c__Dothideomycetes", "o__Pleosporales", "f__Phaeosphaeriaceae", "g__unidentified", "s__Phaeosphaeriaceae sp" ]
}
},
{
"id": "New.CleanUp.ReferenceOTU14222",
"metadata": {
"taxonomy": [ "k__Fungi", "p__Ascomycota", "c__Sordariomycetes", "o__Hypocreales", "f__Incertae sedis", "g__Sarocladium", "s__Sarocladium strictum" ]
}
},
{
"id": "New.CleanUp.ReferenceOTU14228",
"metadata": {
"taxonomy": [ "k__Fungi", "p__Ascomycota", "c__Eurotiomycetes", "o__Chaetothyriales", "f__Herpotrichiellaceae", "g__Phaeomoniella", "s__Phaeomoniella prunicola" ]
}
},
{
"id": "New.CleanUp.ReferenceOTU14290",
"metadata": {
"taxonomy": [ "k__Fungi", "p__Ascomycota", "c__unidentified", "o__unidentified", "f__unidentified", "g__unidentified", "s__Ascomycota sp" ]
}
},
{
"id": "New.CleanUp.ReferenceOTU14336",
"metadata": {
"taxonomy": [ "k__Fungi", "p__Ascomycota", "c__unidentified", "o__unidentified", "f__unidentified", "g__unidentified", "s__Ascomycota sp" ]
}
},
{
"id": "New.CleanUp.ReferenceOTU14542",
"metadata": {
"taxonomy": [ "k__Fungi", "p__Ascomycota", "c__Dothideomycetes", "o__Pleosporales", "f__Pleosporaceae", "g__Stemphylium", "s__Stemphylium herbarum" ]
}
},
{
"id": "New.CleanUp.ReferenceOTU14606",
"metadata": {
"taxonomy": [ "k__Fungi", "p__Ascomycota", "c__Dothideomycetes", "o__Pleosporales", "f__Pleosporaceae", "g__Alternaria", "s__Alternaria alternata" ]
}
},
{
"id": "New.CleanUp.ReferenceOTU15009",
"metadata": {
"taxonomy": [ "k__Fungi", "p__Basidiomycota", "c__Microbotryomycetes", "o__Sporidiobolales", "f__Incertae sedis", "g__Sporobolomyces", "s__Sporobolomyces gracilis" ]
}
},
{
"id": "New.CleanUp.ReferenceOTU15083",
"metadata": {
"taxonomy": [ "k__Fungi", "p__Ascomycota", "c__Saccharomycetes", "o__Saccharomycetales", "f__Pichiaceae", "g__Pichia", "s__Pichia kluyveri" ]
}
},
{
"id": "New.CleanUp.ReferenceOTU15157",
"metadata": {
"taxonomy": [ "k__Fungi", "p__Basidiomycota", "c__Cystobasidiomycetes", "o__Cystobasidiales", "f__Cystobasidiaceae", "g__Occultifur", "s__Occultifur externus" ]
}
},
{
"id": "New.CleanUp.ReferenceOTU15216",
"metadata": {
"taxonomy": [ "k__Fungi", "p__Ascomycota", "c__Lecanoromycetes", "o__Teloschistales", "f__Teloschistaceae", "g__Xanthoria", "s__Xanthoria coomae" ]
}
},
{
"id": "New.CleanUp.ReferenceOTU15373",
"metadata": {
"taxonomy": [ "k__Fungi", "p__Ascomycota", "c__Dothideomycetes", "o__Pleosporales", "f__Pleosporaceae", "g__Stemphylium", "s__Stemphylium herbarum" ]
}
},
{
"id": "New.CleanUp.ReferenceOTU15384",
"metadata": {
"taxonomy": [ "k__Fungi", "p__Ascomycota", "c__Dothideomycetes", "o__Dothideales", "f__Dothioraceae", "g__Aureobasidium", "s__Aureobasidium pullulans" ]
}
},
{
"id": "New.CleanUp.ReferenceOTU15409",
"metadata": {
"taxonomy": [ "k__Fungi", "p__Ascomycota", "c__Dothideomycetes", "o__Pleosporales", "f__unidentified", "g__unidentified", "s__Pleosporales sp" ]
}
},
{
"id": "New.CleanUp.ReferenceOTU15798",
"metadata": {
"taxonomy": [ "k__Fungi", "p__Ascomycota", "c__Dothideomycetes", "o__Pleosporales", "f__Pleosporaceae", "g__Alternaria", "s__Alternaria alternata" ]
}
},
{
"id": "New.CleanUp.ReferenceOTU15810",
"metadata": {
"taxonomy": [ "k__Fungi", "p__Basidiomycota", "c__Agaricomycetes", "o__Polyporales", "f__Incertae sedis", "g__Phlebiella", "s__Phlebiella christiansenii" ]
}
},
{
"id": "New.CleanUp.ReferenceOTU15959",
"metadata": {
"taxonomy": [ "k__Fungi", "p__Ascomycota", "c__Dothideomycetes", "o__Capnodiales", "f__Davidiellaceae", "g__Cladosporium", "s__Cladosporium exasperatum" ]
}
},
{
"id": "New.CleanUp.ReferenceOTU15966",
"metadata": {
"taxonomy": [ "k__Fungi", "p__Basidiomycota", "c__Agaricomycetes", "o__Russulales", "f__Peniophoraceae", "g__Peniophora", "s__Peniophora cinerea" ]
}
},
{
"id": "New.CleanUp.ReferenceOTU16000",
"metadata": {
"taxonomy": [ "k__Fungi", "p__Ascomycota", "c__Eurotiomycetes", "o__Chaetothyriales", "f__Herpotrichiellaceae", "g__Phaeomoniella", "s__Phaeomoniella prunicola" ]
}
},
{
"id": "New.CleanUp.ReferenceOTU16011",
"metadata": {
"taxonomy": [ "k__Fungi", "p__Ascomycota", "c__Dothideomycetes", "o__Pleosporales", "f__Pleosporaceae", "g__Alternaria", "s__Alternaria alternata" ]
}
},
{
"id": "New.CleanUp.ReferenceOTU16135",
"metadata": {
"taxonomy": [ "k__Fungi", "p__Basidiomycota", "c__Agaricomycetes", "o__Russulales", "f__unidentified", "g__unidentified", "s__Russulales sp" ]
}
},
{
"id": "New.CleanUp.ReferenceOTU16153",
"metadata": {
"taxonomy": [ "k__Fungi", "p__Basidiomycota", "c__Agaricomycetes", "o__Russulales", "f__unidentified", "g__unidentified", "s__Russulales sp" ]
}
},
{
"id": "New.CleanUp.ReferenceOTU16220",
"metadata": {
"taxonomy": [ "k__Fungi", "p__Ascomycota", "c__Dothideomycetes", "o__Pleosporales", "f__Pleosporaceae", "g__Alternaria", "s__Alternaria alternata" ]
}
},
{
"id": "New.CleanUp.ReferenceOTU16224",
"metadata": {
"taxonomy": [ "k__Fungi", "p__Ascomycota", "c__Dothideomycetes", "o__Pleosporales", "f__Phaeosphaeriaceae", "g__Stagonospora", "s__Stagonospora pseudovitensis" ]
}
},
{
"id": "New.CleanUp.ReferenceOTU16241",
"metadata": {
"taxonomy": [ "k__Fungi", "p__Ascomycota", "c__Taphrinomycetes", "o__Taphrinales", "f__Taphrinaceae", "g__Lalaria", "s__Lalaria sp" ]
}
},
{
"id": "New.CleanUp.ReferenceOTU16250",
"metadata": {
"taxonomy": [ "k__Fungi", "p__Basidiomycota", "c__Tremellomycetes", "o__Tremellales", "f__Incertae sedis", "g__Cryptococcus", "s__Cryptococcus heimaeyensis" ]
}
},
{
"id": "New.CleanUp.ReferenceOTU16271",
"metadata": {
"taxonomy": [ "k__Fungi", "p__Basidiomycota", "c__Agaricomycetes", "o__Corticiales", "f__Corticiaceae", "g__Vuilleminia", "s__Vuilleminia comedens" ]
}
},
{
"id": "New.CleanUp.ReferenceOTU16334",
"metadata": {
"taxonomy": [ "k__Fungi", "p__Ascomycota", "c__Saccharomycetes", "o__Saccharomycetales", "f__Pichiaceae", "g__Pichia", "s__Pichia kluyveri" ]
}
},
{
"id": "New.CleanUp.ReferenceOTU16416",
"metadata": {
"taxonomy": [ "k__Fungi", "p__Ascomycota", "c__Eurotiomycetes", "o__Chaetothyriales", "f__Herpotrichiellaceae", "g__Phaeomoniella", "s__Phaeomoniella prunicola" ]
}
},
{
"id": "New.CleanUp.ReferenceOTU16427",
"metadata": {
"taxonomy": [ "k__Fungi", "p__Ascomycota", "c__Dothideomycetes", "o__Myriangiales", "f__unidentified", "g__unidentified", "s__Myriangiales sp" ]
}
},
{
"id": "New.CleanUp.ReferenceOTU16535",
"metadata": {
"taxonomy": [ "k__Fungi", "p__Ascomycota", "c__Sordariomycetes", "o__Incertae sedis", "f__Glomerellaceae", "g__Colletotrichum", "s__Colletotrichum fioriniae" ]
}
},
{
"id": "New.CleanUp.ReferenceOTU16598",
"metadata": {
"taxonomy": [ "k__Fungi", "p__Ascomycota", "c__Eurotiomycetes", "o__Chaetothyriales", "f__Herpotrichiellaceae", "g__Phaeomoniella", "s__Phaeomoniella prunicola" ]
}
},
{
"id": "New.CleanUp.ReferenceOTU16618",
"metadata": {
"taxonomy": [ "k__Fungi", "p__Ascomycota", "c__Dothideomycetes", "o__Capnodiales", "f__Mycosphaerellaceae", "g__Pseudocercospora", "s__Pseudocercospora lyoniae" ]
}
},
{
"id": "New.CleanUp.ReferenceOTU16686",
"metadata": {
"taxonomy": [ "k__Fungi", "p__Basidiomycota", "c__Exobasidiomycetes", "o__Exobasidiales", "f__Exobasidiaceae", "g__Exobasidium", "s__Exobasidium sp" ]
}
},
{
"id": "New.CleanUp.ReferenceOTU16738",
"metadata": {
"taxonomy": [ "k__Fungi", "p__Ascomycota", "c__Dothideomycetes", "o__Pleosporales", "f__Pleosporaceae", "g__Alternaria", "s__Alternaria alternata" ]
}
},
{
"id": "New.CleanUp.ReferenceOTU16833",
"metadata": {
"taxonomy": [ "k__Fungi", "p__Basidiomycota", "c__Microbotryomycetes", "o__Sporidiobolales", "f__Incertae sedis", "g__Sporobolomyces", "s__Sporobolomyces gracilis" ]
}
},
{
"id": "New.CleanUp.ReferenceOTU16864",
"metadata": {
"taxonomy": [ "k__Fungi", "p__Ascomycota", "c__Saccharomycetes", "o__Saccharomycetales", "f__Saccharomycodaceae", "g__Hanseniaspora", "s__Hanseniaspora uvarum" ]
}
},
{
"id": "New.CleanUp.ReferenceOTU16974",
"metadata": {
"taxonomy": [ "k__Fungi", "p__Basidiomycota", "c__unidentified", "o__unidentified", "f__unidentified", "g__unidentified", "s__Basidiomycota sp" ]
}
},
{
"id": "New.CleanUp.ReferenceOTU17199",
"metadata": {
"taxonomy": [ "k__Fungi", "p__Basidiomycota", "c__Microbotryomycetes", "o__Sporidiobolales", "f__Incertae sedis", "g__Sporobolomyces", "s__Sporobolomyces coprosmae" ]
}
},
{
"id": "New.CleanUp.ReferenceOTU17270",
"metadata": {
"taxonomy": [ "k__Fungi", "p__Ascomycota", "c__Dothideomycetes", "o__Pleosporales", "f__Pleosporaceae", "g__Alternaria", "s__Alternaria alternata" ]
}
},
{
"id": "New.CleanUp.ReferenceOTU17279",
"metadata": {
"taxonomy": [ "k__Fungi", "p__Ascomycota", "c__Eurotiomycetes", "o__Chaetothyriales", "f__Herpotrichiellaceae", "g__Phaeomoniella", "s__Phaeomoniella prunicola" ]
}
},
{
"id": "New.CleanUp.ReferenceOTU17404",
"metadata": {
"taxonomy": [ "k__Fungi", "p__Ascomycota", "c__Dothideomycetes", "o__Capnodiales", "f__Davidiellaceae", "g__Cladosporium", "s__Cladosporium exasperatum" ]
}
},
{
"id": "New.CleanUp.ReferenceOTU17494",
"metadata": {
"taxonomy": [ "k__Fungi", "p__Ascomycota", "c__Dothideomycetes", "o__Pleosporales", "f__Pleosporaceae", "g__Stemphylium", "s__Stemphylium herbarum" ]
}
},
{
"id": "New.CleanUp.ReferenceOTU17656",
"metadata": {
"taxonomy": [ "k__Fungi", "p__Basidiomycota", "c__Agaricomycetes", "o__Russulales", "f__Peniophoraceae", "g__Peniophora", "s__Peniophora cinerea" ]
}
},
{
"id": "New.CleanUp.ReferenceOTU17737",
"metadata": {
"taxonomy": [ "k__Fungi", "p__Ascomycota", "c__Sordariomycetes", "o__unidentified", "f__unidentified", "g__unidentified", "s__Sordariomycetes sp" ]
}
},
{
"id": "New.CleanUp.ReferenceOTU17757",
"metadata": {
"taxonomy": [ "k__Fungi", "p__Ascomycota", "c__Saccharomycetes", "o__Saccharomycetales", "f__Saccharomycodaceae", "g__Hanseniaspora", "s__Hanseniaspora uvarum" ]
}
},
{
"id": "New.CleanUp.ReferenceOTU17776",
"metadata": {
"taxonomy": [ "k__Fungi", "p__Ascomycota", "c__Dothideomycetes", "o__Venturiales", "f__Venturiaceae", "g__Fusicladium", "s__Fusicladium oleagineum" ]
}
},
{
"id": "New.CleanUp.ReferenceOTU17887",
"metadata": {
"taxonomy": [ "k__Fungi", "p__Ascomycota", "c__Dothideomycetes", "o__Capnodiales", "f__Davidiellaceae", "g__Cladosporium", "s__Cladosporium exasperatum" ]
}
},
{
"id": "New.CleanUp.ReferenceOTU18093",
"metadata": {
"taxonomy": [ "k__Fungi", "p__Ascomycota", "c__Dothideomycetes", "o__Pleosporales", "f__Phaeosphaeriaceae", "g__Stagonospora", "s__Stagonospora foliicola" ]
}
},
{
"id": "New.CleanUp.ReferenceOTU18308",
"metadata": {
"taxonomy": [ "k__Fungi", "p__Ascomycota", "c__Dothideomycetes", "o__Pleosporales", "f__Incertae sedis", "g__Didymella", "s__Didymella vitalbina" ]
}
},
{
"id": "New.CleanUp.ReferenceOTU18442",
"metadata": {
"taxonomy": [ "k__Fungi", "p__Ascomycota", "c__Dothideomycetes", "o__Dothideales", "f__Dothioraceae", "g__Aureobasidium", "s__Aureobasidium pullulans" ]
}
},
{
"id": "New.CleanUp.ReferenceOTU18453",
"metadata": {
"taxonomy": [ "k__Fungi", "p__Basidiomycota", "c__Agaricomycetes", "o__Russulales", "f__Peniophoraceae", "g__Peniophora", "s__Peniophora cinerea" ]
}
},
{
"id": "New.CleanUp.ReferenceOTU18541",
"metadata": {
"taxonomy": [ "k__Fungi", "p__Ascomycota", "c__Saccharomycetes", "o__Saccharomycetales", "f__Saccharomycodaceae", "g__Hanseniaspora", "s__Hanseniaspora uvarum" ]
}
},
{
"id": "New.CleanUp.ReferenceOTU18760",
"metadata": {
"taxonomy": [ "k__Fungi", "p__Basidiomycota", "c__Agaricomycetes", "o__Russulales", "f__unidentified", "g__unidentified", "s__Russulales sp" ]
}
},
{
"id": "New.CleanUp.ReferenceOTU18792",
"metadata": {
"taxonomy": [ "k__Fungi", "p__Ascomycota", "c__Sordariomycetes", "o__Incertae sedis", "f__Glomerellaceae", "g__Glomerella", "s__Glomerella acutata" ]
}
},
{
"id": "New.CleanUp.ReferenceOTU18796",
"metadata": {
"taxonomy": [ "k__Fungi", "p__Ascomycota", "c__Dothideomycetes", "o__Dothideales", "f__Dothioraceae", "g__Aureobasidium", "s__Aureobasidium pullulans" ]
}
},
{
"id": "New.CleanUp.ReferenceOTU18804",
"metadata": {
"taxonomy": [ "k__Fungi", "p__Basidiomycota", "c__Tremellomycetes", "o__Tremellales", "f__Incertae sedis", "g__Tremella", "s__Tremella aurantia" ]
}
},
{
"id": "New.CleanUp.ReferenceOTU18828",
"metadata": {
"taxonomy": [ "k__Fungi", "p__Basidiomycota", "c__Agaricomycetes", "o__Russulales", "f__unidentified", "g__unidentified", "s__Russulales sp" ]
}
},
{
"id": "New.CleanUp.ReferenceOTU18889",
"metadata": {
"taxonomy": [ "k__Fungi", "p__Ascomycota", "c__Dothideomycetes", "o__Pleosporales", "f__Pleosporaceae", "g__Alternaria", "s__Alternaria alternata" ]
}
},
{
"id": "New.CleanUp.ReferenceOTU18974",
"metadata": {
"taxonomy": [ "k__Fungi", "p__Basidiomycota", "c__Microbotryomycetes", "o__Sporidiobolales", "f__Incertae sedis", "g__Sporobolomyces", "s__Sporobolomyces gracilis" ]
}
},
{
"id": "New.CleanUp.ReferenceOTU19217",
"metadata": {
"taxonomy": [ "k__Fungi", "p__Basidiomycota", "c__unidentified", "o__unidentified", "f__unidentified", "g__unidentified", "s__Basidiomycota sp" ]
}
},
{
"id": "New.CleanUp.ReferenceOTU19254",
"metadata": {
"taxonomy": [ "k__Fungi", "p__Ascomycota", "c__Dothideomycetes", "o__Pleosporales", "f__Incertae sedis", "g__Phoma", "s__Phoma sp" ]
}
},
{
"id": "New.CleanUp.ReferenceOTU19281",
"metadata": {
"taxonomy": [ "k__Fungi", "p__Ascomycota", "c__Eurotiomycetes", "o__Chaetothyriales", "f__Herpotrichiellaceae", "g__Phaeomoniella", "s__Phaeomoniella prunicola" ]
}
},
{
"id": "New.CleanUp.ReferenceOTU19285",
"metadata": {
"taxonomy": [ "k__Fungi", "p__Ascomycota", "c__Dothideomycetes", "o__Capnodiales", "f__Davidiellaceae", "g__Cladosporium", "s__Cladosporium exasperatum" ]
}
},
{
"id": "New.CleanUp.ReferenceOTU19376",
"metadata": {
"taxonomy": [ "k__Fungi", "p__Ascomycota", "c__Dothideomycetes", "o__Pleosporales", "f__Pleosporaceae", "g__Alternaria", "s__Alternaria alternata" ]
}
},
{
"id": "New.CleanUp.ReferenceOTU19416",
"metadata": {
"taxonomy": [ "k__Fungi", "p__Ascomycota", "c__Dothideomycetes", "o__Pleosporales", "f__Pleosporaceae", "g__Alternaria", "s__Alternaria alternata" ]
}
},
{
"id": "New.CleanUp.ReferenceOTU19465",
"metadata": {
"taxonomy": [ "k__Fungi", "p__Ascomycota", "c__unidentified", "o__unidentified", "f__unidentified", "g__unidentified", "s__Ascomycota sp" ]
}
},
{
"id": "New.CleanUp.ReferenceOTU19554",
"metadata": {
"taxonomy": [ "k__Fungi", "p__Ascomycota", "c__Sordariomycetes", "o__Hypocreales", "f__Nectriaceae", "g__unidentified", "s__Nectriaceae sp" ]
}
},
{
"id": "New.CleanUp.ReferenceOTU19563",
"metadata": {
"taxonomy": [ "k__Fungi", "p__Basidiomycota", "c__Agaricomycetes", "o__Russulales", "f__Peniophoraceae", "g__Peniophora", "s__Peniophora cinerea" ]
}
},
{
"id": "New.CleanUp.ReferenceOTU19586",
"metadata": {
"taxonomy": [ "k__Fungi", "p__Basidiomycota", "c__Agaricomycetes", "o__Russulales", "f__unidentified", "g__unidentified", "s__Russulales sp" ]
}
},
{
"id": "New.CleanUp.ReferenceOTU19597",
"metadata": {
"taxonomy": [ "k__Fungi", "p__Ascomycota", "c__Sordariomycetes", "o__Xylariales", "f__Diatrypaceae", "g__unidentified", "s__Diatrypaceae sp" ]
}
},
{
"id": "New.CleanUp.ReferenceOTU19598",
"metadata": {
"taxonomy": [ "k__Fungi", "p__Ascomycota", "c__Dothideomycetes", "o__unidentified", "f__unidentified", "g__unidentified", "s__Dothideomycetes sp" ]
}
},
{
"id": "New.CleanUp.ReferenceOTU19894",
"metadata": {
"taxonomy": [ "k__Fungi", "p__Ascomycota", "c__Leotiomycetes", "o__Helotiales", "f__Incertae sedis", "g__Glarea", "s__Glarea lozoyensis" ]
}
},
{
"id": "New.CleanUp.ReferenceOTU19969",
"metadata": {
"taxonomy": [ "k__Fungi", "p__unidentified", "c__unidentified", "o__unidentified", "f__unidentified", "g__unidentified", "s__Fungi sp" ]
}
},
{
"id": "New.CleanUp.ReferenceOTU20019",
"metadata": {
"taxonomy": [ "k__Fungi", "p__Ascomycota", "c__Dothideomycetes", "o__Dothideales", "f__Dothioraceae", "g__Aureobasidium", "s__Aureobasidium pullulans" ]
}
},
{
"id": "New.CleanUp.ReferenceOTU20026",
"metadata": {
"taxonomy": [ "k__Fungi", "p__Ascomycota", "c__Dothideomycetes", "o__Capnodiales", "f__Teratosphaeriaceae", "g__Teratosphaeria", "s__Teratosphaeria capensis" ]
}
},
{
"id": "New.CleanUp.ReferenceOTU20077",
"metadata": {
"taxonomy": [ "k__Fungi", "p__Ascomycota", "c__Dothideomycetes", "o__Dothideales", "f__Dothioraceae", "g__Aureobasidium", "s__Aureobasidium pullulans" ]
}
},
{
"id": "New.CleanUp.ReferenceOTU20119",
"metadata": {
"taxonomy": [ "k__Fungi", "p__Ascomycota", "c__Dothideomycetes", "o__Capnodiales", "f__Mycosphaerellaceae", "g__Passalora", "s__Passalora californica" ]
}
},
{
"id": "New.CleanUp.ReferenceOTU20127",
"metadata": {
"taxonomy": [ "k__Fungi", "p__Ascomycota", "c__Dothideomycetes", "o__Pleosporales", "f__unidentified", "g__unidentified", "s__Pleosporales sp" ]
}
},
{
"id": "New.CleanUp.ReferenceOTU20187",
"metadata": {
"taxonomy": [ "k__Fungi", "p__Ascomycota", "c__Eurotiomycetes", "o__Chaetothyriales", "f__Herpotrichiellaceae", "g__Phaeomoniella", "s__Phaeomoniella prunicola" ]
}
},
{
"id": "New.CleanUp.ReferenceOTU20218",
"metadata": {
"taxonomy": [ "k__Fungi", "p__Ascomycota", "c__Dothideomycetes", "o__Dothideales", "f__Dothioraceae", "g__Aureobasidium", "s__Aureobasidium pullulans" ]
}
},
{
"id": "New.CleanUp.ReferenceOTU20250",
"metadata": {
"taxonomy": [ "k__Fungi", "p__Ascomycota", "c__unidentified", "o__unidentified", "f__unidentified", "g__unidentified", "s__Ascomycota sp" ]
}
},
{
"id": "New.CleanUp.ReferenceOTU20332",
"metadata": {
"taxonomy": [ "k__Fungi", "p__Ascomycota", "c__Dothideomycetes", "o__Pleosporales", "f__Pleosporaceae", "g__Alternaria", "s__Alternaria alternata" ]
}
},
{
"id": "New.CleanUp.ReferenceOTU20334",
"metadata": {
"taxonomy": [ "k__Fungi", "p__Ascomycota", "c__Dothideomycetes", "o__Capnodiales", "f__Mycosphaerellaceae", "g__unidentified", "s__Mycosphaerellaceae sp" ]
}
},
{
"id": "New.CleanUp.ReferenceOTU20375",
"metadata": {
"taxonomy": [ "k__Fungi", "p__Ascomycota", "c__unidentified", "o__unidentified", "f__unidentified", "g__unidentified", "s__Ascomycota sp" ]
}
},
{
"id": "New.CleanUp.ReferenceOTU20396",
"metadata": {
"taxonomy": [ "k__Fungi", "p__Ascomycota", "c__Sordariomycetes", "o__Incertae sedis", "f__Glomerellaceae", "g__Glomerella", "s__Glomerella acutata" ]
}
},
{
"id": "New.CleanUp.ReferenceOTU20410",
"metadata": {
"taxonomy": [ "k__Fungi", "p__Ascomycota", "c__Sordariomycetes", "o__Diaporthales", "f__Diaporthaceae", "g__Diaporthe", "s__Diaporthe viticola" ]
}
},
{
"id": "New.CleanUp.ReferenceOTU20465",
"metadata": {
"taxonomy": [ "k__Fungi", "p__Ascomycota", "c__Dothideomycetes", "o__Pleosporales", "f__Massarinaceae", "g__Helminthosporium", "s__Helminthosporium solani" ]
}
},
{
"id": "New.CleanUp.ReferenceOTU20484",
"metadata": {
"taxonomy": [ "k__Fungi", "p__Ascomycota", "c__Dothideomycetes", "o__Dothideales", "f__Dothioraceae", "g__Aureobasidium", "s__Aureobasidium pullulans" ]
}
},
{
"id": "New.CleanUp.ReferenceOTU20511",
"metadata": {
"taxonomy": [ "k__Fungi", "p__Ascomycota", "c__Dothideomycetes", "o__Capnodiales", "f__Davidiellaceae", "g__Cladosporium", "s__Cladosporium exasperatum" ]
}
},
{
"id": "New.CleanUp.ReferenceOTU20610",
"metadata": {
"taxonomy": [ "k__Fungi", "p__Basidiomycota", "c__Agaricomycetes", "o__Russulales", "f__Peniophoraceae", "g__Peniophora", "s__Peniophora cinerea" ]
}
},
{
"id": "New.CleanUp.ReferenceOTU20613",
"metadata": {
"taxonomy": [ "k__Fungi", "p__Ascomycota", "c__Dothideomycetes", "o__Dothideales", "f__Dothioraceae", "g__Aureobasidium", "s__Aureobasidium pullulans" ]
}
},
{
"id": "New.CleanUp.ReferenceOTU20785",
"metadata": {
"taxonomy": [ "k__Fungi", "p__Basidiomycota", "c__Agaricomycetes", "o__Agaricales", "f__Agaricaceae", "g__Coprinus", "s__Coprinus phaeopunctatus" ]
}
},
{
"id": "New.CleanUp.ReferenceOTU20805",
"metadata": {
"taxonomy": [ "k__Fungi", "p__Ascomycota", "c__unidentified", "o__unidentified", "f__unidentified", "g__unidentified", "s__Ascomycota sp" ]
}
},
{
"id": "New.CleanUp.ReferenceOTU20931",
"metadata": {
"taxonomy": [ "k__Fungi", "p__Ascomycota", "c__Dothideomycetes", "o__Capnodiales", "f__Mycosphaerellaceae", "g__Pseudocercospora", "s__Pseudocercospora corylopsidis" ]
}
},
{
"id": "New.CleanUp.ReferenceOTU20958",
"metadata": {
"taxonomy": [ "k__Fungi", "p__Ascomycota", "c__Eurotiomycetes", "o__Chaetothyriales", "f__Herpotrichiellaceae", "g__Phaeomoniella", "s__Phaeomoniella prunicola" ]
}
},
{
"id": "New.CleanUp.ReferenceOTU21008",
"metadata": {
"taxonomy": [ "k__Fungi", "p__Ascomycota", "c__Dothideomycetes", "o__Pleosporales", "f__Pleosporaceae", "g__Curvularia", "s__Curvularia spicifera" ]
}
},
{
"id": "New.CleanUp.ReferenceOTU21026",
"metadata": {
"taxonomy": [ "k__Fungi", "p__Basidiomycota", "c__Agaricomycetes", "o__Russulales", "f__unidentified", "g__unidentified", "s__Russulales sp" ]
}
},
{
"id": "New.CleanUp.ReferenceOTU21186",
"metadata": {
"taxonomy": [ "k__Fungi", "p__Basidiomycota", "c__Tremellomycetes", "o__Tremellales", "f__Incertae sedis", "g__Bullera", "s__Bullera globospora" ]
}
},
{
"id": "New.CleanUp.ReferenceOTU21191",
"metadata": {
"taxonomy": [ "k__Fungi", "p__Ascomycota", "c__Dothideomycetes", "o__Dothideales", "f__Dothioraceae", "g__Aureobasidium", "s__Aureobasidium pullulans" ]
}
},
{
"id": "New.CleanUp.ReferenceOTU21211",
"metadata": {
"taxonomy": [ "k__Fungi", "p__Ascomycota", "c__Dothideomycetes", "o__Capnodiales", "f__Mycosphaerellaceae", "g__Pseudocercospora", "s__Pseudocercospora lyoniae" ]
}
},
{
"id": "New.CleanUp.ReferenceOTU21249",
"metadata": {
"taxonomy": [ "k__Fungi", "p__Ascomycota", "c__unidentified", "o__unidentified", "f__unidentified", "g__unidentified", "s__Ascomycota sp" ]
}
},
{
"id": "New.CleanUp.ReferenceOTU21409",
"metadata": {
"taxonomy": [ "k__Fungi", "p__Ascomycota", "c__Sordariomycetes", "o__Hypocreales", "f__Nectriaceae", "g__unidentified", "s__Nectriaceae sp" ]
}
},
{
"id": "New.CleanUp.ReferenceOTU21575",
"metadata": {
"taxonomy": [ "k__Fungi", "p__Ascomycota", "c__Eurotiomycetes", "o__Chaetothyriales", "f__Herpotrichiellaceae", "g__Phaeomoniella", "s__Phaeomoniella prunicola" ]
}
},
{
"id": "New.CleanUp.ReferenceOTU21585",
"metadata": {
"taxonomy": [ "k__Fungi", "p__Ascomycota", "c__Dothideomycetes", "o__Pleosporales", "f__Pleosporaceae", "g__Alternaria", "s__Alternaria alternata" ]
}
},
{
"id": "New.CleanUp.ReferenceOTU21616",
"metadata": {
"taxonomy": [ "k__Fungi", "p__Basidiomycota", "c__Agaricomycetes", "o__Russulales", "f__unidentified", "g__unidentified", "s__Russulales sp" ]
}
},
{
"id": "New.CleanUp.ReferenceOTU21886",
"metadata": {
"taxonomy": [ "k__Fungi", "p__Basidiomycota", "c__Agaricostilbomycetes", "o__unidentified", "f__unidentified", "g__unidentified", "s__Agaricostilbomycetes sp" ]
}
},
{
"id": "New.CleanUp.ReferenceOTU22098",
"metadata": {
"taxonomy": [ "k__Fungi", "p__Ascomycota", "c__Sordariomycetes", "o__Hypocreales", "f__unidentified", "g__unidentified", "s__Hypocreales sp" ]
}
},
{
"id": "New.CleanUp.ReferenceOTU22332",
"metadata": {
"taxonomy": [ "k__Fungi", "p__Ascomycota", "c__Saccharomycetes", "o__Saccharomycetales", "f__Saccharomycodaceae", "g__Hanseniaspora", "s__Hanseniaspora uvarum" ]
}
},
{
"id": "New.CleanUp.ReferenceOTU22446",
"metadata": {
"taxonomy": [ "k__Fungi", "p__Ascomycota", "c__Dothideomycetes", "o__Pleosporales", "f__Pleosporaceae", "g__Alternaria", "s__Alternaria alternata" ]
}
},
{
"id": "New.CleanUp.ReferenceOTU22457",
"metadata": {
"taxonomy": [ "k__Fungi", "p__Ascomycota", "c__Sordariomycetes", "o__Xylariales", "f__Xylariaceae", "g__unidentified", "s__Xylariaceae sp" ]
}
},
{
"id": "New.CleanUp.ReferenceOTU22480",
"metadata": {
"taxonomy": [ "k__Fungi", "p__Ascomycota", "c__Sordariomycetes", "o__Diaporthales", "f__Diaporthaceae", "g__Diaporthe", "s__Diaporthe viticola" ]
}
},
{
"id": "New.CleanUp.ReferenceOTU22523",
"metadata": {
"taxonomy": [ "k__Fungi", "p__Ascomycota", "c__Dothideomycetes", "o__Capnodiales", "f__Mycosphaerellaceae", "g__Pseudocercospora", "s__Pseudocercospora lyoniae" ]
}
},
{
"id": "New.CleanUp.ReferenceOTU22603",
"metadata": {
"taxonomy": [ "k__Fungi", "p__Ascomycota", "c__Dothideomycetes", "o__Dothideales", "f__Dothioraceae", "g__Aureobasidium", "s__Aureobasidium pullulans" ]
}
},
{
"id": "New.CleanUp.ReferenceOTU22809",
"metadata": {
"taxonomy": [ "k__Fungi", "p__Basidiomycota", "c__Microbotryomycetes", "o__Sporidiobolales", "f__Incertae sedis", "g__Sporobolomyces", "s__Sporobolomyces gracilis" ]
}
},
{
"id": "New.CleanUp.ReferenceOTU22915",
"metadata": {
"taxonomy": [ "k__Fungi", "p__Ascomycota", "c__Dothideomycetes", "o__Capnodiales", "f__Davidiellaceae", "g__Cladosporium", "s__Cladosporium exasperatum" ]
}
},
{
"id": "New.CleanUp.ReferenceOTU23183",
"metadata": {
"taxonomy": [ "k__Fungi", "p__Ascomycota", "c__unidentified", "o__unidentified", "f__unidentified", "g__unidentified", "s__Ascomycota sp" ]
}
},
{
"id": "New.CleanUp.ReferenceOTU23194",
"metadata": {
"taxonomy": [ "k__Fungi", "p__Basidiomycota", "c__Tremellomycetes", "o__Tremellales", "f__Incertae sedis", "g__Kockovaella", "s__Kockovaella machilophila" ]
}
},
{
"id": "New.CleanUp.ReferenceOTU23252",
"metadata": {
"taxonomy": [ "k__Fungi", "p__Ascomycota", "c__Sordariomycetes", "o__Hypocreales", "f__Nectriaceae", "g__unidentified", "s__Nectriaceae sp" ]
}
},
{
"id": "New.CleanUp.ReferenceOTU23317",
"metadata": {
"taxonomy": [ "k__Fungi", "p__Ascomycota", "c__Dothideomycetes", "o__Dothideales", "f__Dothioraceae", "g__Aureobasidium", "s__Aureobasidium pullulans" ]
}
},
{
"id": "New.CleanUp.ReferenceOTU23424",
"metadata": {
"taxonomy": [ "k__Fungi", "p__Ascomycota", "c__Sordariomycetes", "o__Diaporthales", "f__Togniniaceae", "g__Phaeoacremonium", "s__Phaeoacremonium angustius" ]
}
},
{
"id": "New.CleanUp.ReferenceOTU23517",
"metadata": {
"taxonomy": [ "k__Fungi", "p__Ascomycota", "c__Dothideomycetes", "o__Capnodiales", "f__Davidiellaceae", "g__Cladosporium", "s__Cladosporium exasperatum" ]
}
},
{
"id": "New.CleanUp.ReferenceOTU23649",
"metadata": {
"taxonomy": [ "k__Fungi", "p__Ascomycota", "c__Saccharomycetes", "o__Saccharomycetales", "f__Saccharomycodaceae", "g__Hanseniaspora", "s__Hanseniaspora uvarum" ]
}
},
{
"id": "New.CleanUp.ReferenceOTU23737",
"metadata": {
"taxonomy": [ "k__Fungi", "p__Ascomycota", "c__Eurotiomycetes", "o__Verrucariales", "f__Verrucariaceae", "g__Placidiopsis", "s__Placidiopsis tiroliensis" ]
}
},
{
"id": "New.CleanUp.ReferenceOTU23746",
"metadata": {
"taxonomy": [ "k__Fungi", "p__Ascomycota", "c__Eurotiomycetes", "o__Chaetothyriales", "f__Herpotrichiellaceae", "g__Exophiala", "s__Exophiala psychrophila" ]
}
},
{
"id": "New.CleanUp.ReferenceOTU23784",
"metadata": {
"taxonomy": [ "k__Fungi", "p__Basidiomycota", "c__Agaricomycetes", "o__Russulales", "f__unidentified", "g__unidentified", "s__Russulales sp" ]
}
},
{
"id": "New.CleanUp.ReferenceOTU23794",
"metadata": {
"taxonomy": [ "k__Fungi", "p__Ascomycota", "c__Incertae sedis", "o__Incertae sedis", "f__Pseudeurotiaceae", "g__unidentified", "s__Pseudeurotiaceae sp" ]
}
},
{
"id": "New.CleanUp.ReferenceOTU23822",
"metadata": {
"taxonomy": [ "k__Fungi", "p__Ascomycota", "c__Dothideomycetes", "o__Dothideales", "f__Dothioraceae", "g__Aureobasidium", "s__Aureobasidium pullulans" ]
}
},
{
"id": "New.CleanUp.ReferenceOTU23849",
"metadata": {
"taxonomy": [ "k__Fungi", "p__Ascomycota", "c__Dothideomycetes", "o__Botryosphaeriales", "f__Botryosphaeriaceae", "g__Guignardia", "s__Guignardia gaultheriae" ]
}
},
{
"id": "New.CleanUp.ReferenceOTU23903",
"metadata": {
"taxonomy": [ "k__Fungi", "p__Ascomycota", "c__Sordariomycetes", "o__Incertae sedis", "f__Glomerellaceae", "g__Glomerella", "s__Glomerella acutata" ]
}
},
{
"id": "New.CleanUp.ReferenceOTU23968",
"metadata": {
"taxonomy": [ "k__Fungi", "p__Ascomycota", "c__Sordariomycetes", "o__unidentified", "f__unidentified", "g__unidentified", "s__Sordariomycetes sp" ]
}
},
{
"id": "New.CleanUp.ReferenceOTU24018",
"metadata": {
"taxonomy": [ "k__Fungi", "p__Basidiomycota", "c__Microbotryomycetes", "o__Sporidiobolales", "f__Incertae sedis", "g__Sporobolomyces", "s__Sporobolomyces gracilis" ]
}
},
{
"id": "New.CleanUp.ReferenceOTU24075",
"metadata": {
"taxonomy": [ "k__Fungi", "p__Ascomycota", "c__Dothideomycetes", "o__unidentified", "f__unidentified", "g__unidentified", "s__Dothideomycetes sp" ]
}
},
{
"id": "New.CleanUp.ReferenceOTU24092",
"metadata": {
"taxonomy": [ "k__Fungi", "p__Ascomycota", "c__unidentified", "o__unidentified", "f__unidentified", "g__unidentified", "s__Ascomycota sp" ]
}
},
{
"id": "New.CleanUp.ReferenceOTU24141",
"metadata": {
"taxonomy": [ "k__Fungi", "p__Basidiomycota", "c__Agaricomycetes", "o__Russulales", "f__unidentified", "g__unidentified", "s__Russulales sp" ]
}
},
{
"id": "New.CleanUp.ReferenceOTU24206",
"metadata": {
"taxonomy": [ "k__Fungi", "p__Ascomycota", "c__Dothideomycetes", "o__Capnodiales", "f__Davidiellaceae", "g__Cladosporium", "s__Cladosporium exasperatum" ]
}
},
{
"id": "New.CleanUp.ReferenceOTU24294",
"metadata": {
"taxonomy": [ "k__Fungi", "p__Ascomycota", "c__Dothideomycetes", "o__Pleosporales", "f__Pleosporaceae", "g__Alternaria", "s__Alternaria alternata" ]
}
},
{
"id": "New.CleanUp.ReferenceOTU24434",
"metadata": {
"taxonomy": [ "k__Fungi", "p__Ascomycota", "c__unidentified", "o__unidentified", "f__unidentified", "g__unidentified", "s__Ascomycota sp" ]
}
},
{
"id": "New.CleanUp.ReferenceOTU24473",
"metadata": {
"taxonomy": [ "k__Fungi", "p__Ascomycota", "c__Dothideomycetes", "o__Dothideales", "f__Dothioraceae", "g__Aureobasidium", "s__Aureobasidium pullulans" ]
}
},
{
"id": "New.CleanUp.ReferenceOTU24575",
"metadata": {
"taxonomy": [ "k__Fungi", "p__Ascomycota", "c__unidentified", "o__unidentified", "f__unidentified", "g__unidentified", "s__Ascomycota sp" ]
}
},
{
"id": "New.CleanUp.ReferenceOTU24728",
"metadata": {
"taxonomy": [ "k__Fungi", "p__Ascomycota", "c__Dothideomycetes", "o__Pleosporales", "f__Pleosporaceae", "g__Alternaria", "s__Alternaria alternata" ]
}
},
{
"id": "New.CleanUp.ReferenceOTU24745",
"metadata": {
"taxonomy": [ "k__Fungi", "p__Ascomycota", "c__Dothideomycetes", "o__Incertae sedis", "f__Incertae sedis", "g__Monodictys", "s__Monodictys pelagica" ]
}
},
{
"id": "New.CleanUp.ReferenceOTU24799",
"metadata": {
"taxonomy": [ "k__Fungi", "p__Basidiomycota", "c__Tremellomycetes", "o__Tremellales", "f__Incertae sedis", "g__Dioszegia", "s__Dioszegia sp" ]
}
},
{
"id": "New.CleanUp.ReferenceOTU24873",
"metadata": {
"taxonomy": [ "k__Fungi", "p__Ascomycota", "c__Saccharomycetes", "o__Saccharomycetales", "f__Saccharomycodaceae", "g__Hanseniaspora", "s__Hanseniaspora uvarum" ]
}
},
{
"id": "New.CleanUp.ReferenceOTU24880",
"metadata": {
"taxonomy": [ "k__Fungi", "p__Ascomycota", "c__unidentified", "o__unidentified", "f__unidentified", "g__unidentified", "s__Ascomycota sp" ]
}
},
{
"id": "New.CleanUp.ReferenceOTU24947",
"metadata": {
"taxonomy": [ "k__Fungi", "p__Ascomycota", "c__Sordariomycetes", "o__Hypocreales", "f__Incertae sedis", "g__Acremonium", "s__Acremonium cavaraeanum" ]
}
},
{
"id": "New.CleanUp.ReferenceOTU24986",
"metadata": {
"taxonomy": [ "k__Fungi", "p__Ascomycota", "c__Dothideomycetes", "o__Dothideales", "f__Dothioraceae", "g__Aureobasidium", "s__Aureobasidium pullulans" ]
}
},
{
"id": "New.CleanUp.ReferenceOTU24988",
"metadata": {
"taxonomy": [ "k__Fungi", "p__Basidiomycota", "c__Microbotryomycetes", "o__Sporidiobolales", "f__Incertae sedis", "g__Sporobolomyces", "s__Sporobolomyces gracilis" ]
}
},
{
"id": "New.CleanUp.ReferenceOTU25011",
"metadata": {
"taxonomy": [ "k__Fungi", "p__Ascomycota", "c__Sordariomycetes", "o__Diaporthales", "f__Diaporthaceae", "g__Diaporthe", "s__Diaporthe viticola" ]
}
},
{
"id": "New.CleanUp.ReferenceOTU25142",
"metadata": {
"taxonomy": [ "k__Fungi", "p__Ascomycota", "c__Incertae sedis", "o__Incertae sedis", "f__Pseudeurotiaceae", "g__unidentified", "s__Pseudeurotiaceae sp" ]
}
},
{
"id": "New.CleanUp.ReferenceOTU25182",
"metadata": {
"taxonomy": [ "k__Fungi", "p__Ascomycota", "c__Dothideomycetes", "o__Capnodiales", "f__Mycosphaerellaceae", "g__Pseudocercospora", "s__Pseudocercospora robusta" ]
}
},
{
"id": "New.CleanUp.ReferenceOTU25206",
"metadata": {
"taxonomy": [ "k__Fungi", "p__Ascomycota", "c__Dothideomycetes", "o__Dothideales", "f__Dothioraceae", "g__Aureobasidium", "s__Aureobasidium pullulans" ]
}
},
{
"id": "New.CleanUp.ReferenceOTU25213",
"metadata": {
"taxonomy": [ "k__Fungi", "p__Basidiomycota", "c__Agaricomycetes", "o__Russulales", "f__Peniophoraceae", "g__Peniophora", "s__Peniophora cinerea" ]
}
},
{
"id": "New.CleanUp.ReferenceOTU25220",
"metadata": {
"taxonomy": [ "k__Fungi", "p__Ascomycota", "c__Dothideomycetes", "o__Pleosporales", "f__unidentified", "g__unidentified", "s__Pleosporales sp" ]
}
},
{
"id": "New.CleanUp.ReferenceOTU25232",
"metadata": {
"taxonomy": [ "k__Fungi", "p__Basidiomycota", "c__Tremellomycetes", "o__Tremellales", "f__Incertae sedis", "g__Tremella", "s__Tremella aurantia" ]
}
},
{
"id": "New.CleanUp.ReferenceOTU25364",
"metadata": {
"taxonomy": [ "k__Fungi", "p__Ascomycota", "c__Sordariomycetes", "o__Hypocreales", "f__Cordycipitaceae", "g__Beauveria", "s__Beauveria pseudobassiana" ]
}
},
{
"id": "New.CleanUp.ReferenceOTU25410",
"metadata": {
"taxonomy": [ "k__Fungi", "p__Ascomycota", "c__Sordariomycetes", "o__Microascales", "f__Ceratocystidaceae", "g__Thielaviopsis", "s__Thielaviopsis basicola" ]
}
},
{
"id": "New.CleanUp.ReferenceOTU25464",
"metadata": {
"taxonomy": [ "k__Fungi", "p__Ascomycota", "c__Dothideomycetes", "o__Capnodiales", "f__Davidiellaceae", "g__Cladosporium", "s__Cladosporium exasperatum" ]
}
},
{
"id": "New.CleanUp.ReferenceOTU25660",
"metadata": {
"taxonomy": [ "k__Fungi", "p__Ascomycota", "c__Dothideomycetes", "o__Pleosporales", "f__Pleosporaceae", "g__Stemphylium", "s__Stemphylium herbarum" ]
}
},
{
"id": "New.CleanUp.ReferenceOTU25673",
"metadata": {
"taxonomy": [ "k__Fungi", "p__Basidiomycota", "c__Agaricomycetes", "o__Russulales", "f__Peniophoraceae", "g__Peniophora", "s__Peniophora cinerea" ]
}
},
{
"id": "New.CleanUp.ReferenceOTU25729",
"metadata": {
"taxonomy": [ "k__Fungi", "p__Basidiomycota", "c__unidentified", "o__unidentified", "f__unidentified", "g__unidentified", "s__Basidiomycota sp" ]
}
},
{
"id": "New.CleanUp.ReferenceOTU25741",
"metadata": {
"taxonomy": [ "k__Fungi", "p__Ascomycota", "c__Dothideomycetes", "o__Dothideales", "f__Dothioraceae", "g__Aureobasidium", "s__Aureobasidium pullulans" ]
}
},
{
"id": "New.CleanUp.ReferenceOTU25812",
"metadata": {
"taxonomy": [ "k__Fungi", "p__Ascomycota", "c__Dothideomycetes", "o__Capnodiales", "f__Mycosphaerellaceae", "g__Pseudocercospora", "s__Pseudocercospora lyoniae" ]
}
},
{
"id": "New.CleanUp.ReferenceOTU25901",
"metadata": {
"taxonomy": [ "k__Fungi", "p__Ascomycota", "c__unidentified", "o__unidentified", "f__unidentified", "g__unidentified", "s__Ascomycota sp" ]
}
},
{
"id": "New.CleanUp.ReferenceOTU25945",
"metadata": {
"taxonomy": [ "k__Fungi", "p__Ascomycota", "c__Dothideomycetes", "o__Capnodiales", "f__Davidiellaceae", "g__Cladosporium", "s__Cladosporium exasperatum" ]
}
},
{
"id": "New.CleanUp.ReferenceOTU26004",
"metadata": {
"taxonomy": [ "k__Fungi", "p__Basidiomycota", "c__Agaricomycetes", "o__Polyporales", "f__Ganodermataceae", "g__Ganoderma", "s__Ganoderma adspersum" ]
}
},
{
"id": "New.CleanUp.ReferenceOTU26021",
"metadata": {
"taxonomy": [ "k__Fungi", "p__Basidiomycota", "c__Exobasidiomycetes", "o__Exobasidiales", "f__Exobasidiaceae", "g__Exobasidium", "s__Exobasidium dubium" ]
}
},
{
"id": "New.CleanUp.ReferenceOTU26047",
"metadata": {
"taxonomy": [ "k__Fungi", "p__Ascomycota", "c__unidentified", "o__unidentified", "f__unidentified", "g__unidentified", "s__Ascomycota sp" ]
}
},
{
"id": "New.CleanUp.ReferenceOTU26055",
"metadata": {
"taxonomy": [ "k__Fungi", "p__Ascomycota", "c__Dothideomycetes", "o__Pleosporales", "f__Leptosphaeriaceae", "g__Plenodomus", "s__Plenodomus enteroleucus" ]
}
},
{
"id": "New.CleanUp.ReferenceOTU26188",
"metadata": {
"taxonomy": [ "k__Fungi", "p__Basidiomycota", "c__Exobasidiomycetes", "o__Microstromatales", "f__Quambalariaceae", "g__Quambalaria", "s__Quambalaria simpsonii" ]
}
},
{
"id": "New.CleanUp.ReferenceOTU26340",
"metadata": {
"taxonomy": [ "k__Fungi", "p__Basidiomycota", "c__Agaricomycetes", "o__Russulales", "f__unidentified", "g__unidentified", "s__Russulales sp" ]
}
},
{
"id": "New.CleanUp.ReferenceOTU26432",
"metadata": {
"taxonomy": [ "k__Fungi", "p__Ascomycota", "c__Dothideomycetes", "o__Dothideales", "f__Dothioraceae", "g__Aureobasidium", "s__Aureobasidium pullulans" ]
}
},
{
"id": "New.CleanUp.ReferenceOTU26583",
"metadata": {
"taxonomy": [ "k__Fungi", "p__Basidiomycota", "c__Agaricomycetes", "o__Russulales", "f__unidentified", "g__unidentified", "s__Russulales sp" ]
}
},
{
"id": "New.CleanUp.ReferenceOTU26593",
"metadata": {
"taxonomy": [ "k__Fungi", "p__Ascomycota", "c__Eurotiomycetes", "o__Eurotiales", "f__Trichocomaceae", "g__Aspergillus", "s__Aspergillus clavatus" ]
}
},
{
"id": "New.CleanUp.ReferenceOTU26605",
"metadata": {
"taxonomy": [ "k__Fungi", "p__Ascomycota", "c__Eurotiomycetes", "o__Chaetothyriales", "f__Herpotrichiellaceae", "g__Phaeomoniella", "s__Phaeomoniella prunicola" ]
}
},
{
"id": "New.CleanUp.ReferenceOTU26610",
"metadata": {
"taxonomy": [ "k__Fungi", "p__Basidiomycota", "c__Agaricomycetes", "o__Russulales", "f__unidentified", "g__unidentified", "s__Russulales sp" ]
}
},
{
"id": "New.CleanUp.ReferenceOTU26622",
"metadata": {
"taxonomy": [ "k__Fungi", "p__Basidiomycota", "c__Microbotryomycetes", "o__Sporidiobolales", "f__Incertae sedis", "g__Sporobolomyces", "s__Sporobolomyces phyllomatis" ]
}
},
{
"id": "New.CleanUp.ReferenceOTU26652",
"metadata": {
"taxonomy": [ "k__Fungi", "p__Basidiomycota", "c__Agaricomycetes", "o__Russulales", "f__Peniophoraceae", "g__Peniophora", "s__Peniophora cinerea" ]
}
},
{
"id": "New.CleanUp.ReferenceOTU26712",
"metadata": {
"taxonomy": [ "k__Fungi", "p__Ascomycota", "c__Eurotiomycetes", "o__Chaetothyriales", "f__Herpotrichiellaceae", "g__Phaeomoniella", "s__Phaeomoniella prunicola" ]
}
},
{
"id": "New.CleanUp.ReferenceOTU26811",
"metadata": {
"taxonomy": [ "k__Fungi", "p__Basidiomycota", "c__Tremellomycetes", "o__Tremellales", "f__Incertae sedis", "g__Kwoniella", "s__Kwoniella mangrovensis" ]
}
},
{
"id": "New.CleanUp.ReferenceOTU26831",
"metadata": {
"taxonomy": [ "k__Fungi", "p__Ascomycota", "c__Dothideomycetes", "o__Capnodiales", "f__Mycosphaerellaceae", "g__Pseudocercospora", "s__Pseudocercospora lyoniae" ]
}
},
{
"id": "New.CleanUp.ReferenceOTU26893",
"metadata": {
"taxonomy": [ "k__Fungi", "p__Ascomycota", "c__Dothideomycetes", "o__Dothideales", "f__Dothioraceae", "g__Aureobasidium", "s__Aureobasidium pullulans" ]
}
},
{
"id": "New.CleanUp.ReferenceOTU26913",
"metadata": {
"taxonomy": [ "k__Fungi", "p__Basidiomycota", "c__Agaricomycetes", "o__Russulales", "f__unidentified", "g__unidentified", "s__Russulales sp" ]
}
},
{
"id": "New.CleanUp.ReferenceOTU26953",
"metadata": {
"taxonomy": [ "k__Fungi", "p__Ascomycota", "c__unidentified", "o__unidentified", "f__unidentified", "g__unidentified", "s__Ascomycota sp" ]
}
},
{
"id": "New.CleanUp.ReferenceOTU27024",
"metadata": {
"taxonomy": [ "k__Fungi", "p__Ascomycota", "c__Dothideomycetes", "o__Dothideales", "f__Dothioraceae", "g__Aureobasidium", "s__Aureobasidium pullulans" ]
}
},
{
"id": "New.CleanUp.ReferenceOTU27270",
"metadata": {
"taxonomy": [ "k__Fungi", "p__Ascomycota", "c__Eurotiomycetes", "o__Eurotiales", "f__Trichocomaceae", "g__Aspergillus", "s__Aspergillus penicillioides" ]
}
},
{
"id": "New.CleanUp.ReferenceOTU27284",
"metadata": {
"taxonomy": [ "k__Fungi", "p__Ascomycota", "c__Sordariomycetes", "o__Diaporthales", "f__Diaporthaceae", "g__Diaporthe", "s__Diaporthe viticola" ]
}
},
{
"id": "New.CleanUp.ReferenceOTU27297",
"metadata": {
"taxonomy": [ "k__Fungi", "p__Ascomycota", "c__Dothideomycetes", "o__Dothideales", "f__Dothioraceae", "g__Aureobasidium", "s__Aureobasidium pullulans" ]
}
},
{
"id": "New.CleanUp.ReferenceOTU27310",
"metadata": {
"taxonomy": [ "k__Fungi", "p__Basidiomycota", "c__Agaricomycetes", "o__unidentified", "f__unidentified", "g__unidentified", "s__Agaricomycetes sp" ]
}
},
{
"id": "New.CleanUp.ReferenceOTU27461",
"metadata": {
"taxonomy": [ "k__Fungi", "p__Ascomycota", "c__Dothideomycetes", "o__Pleosporales", "f__Pleosporaceae", "g__Bipolaris", "s__Bipolaris cactivora" ]
}
},
{
"id": "New.CleanUp.ReferenceOTU27503",
"metadata": {
"taxonomy": [ "k__Fungi", "p__Ascomycota", "c__Eurotiomycetes", "o__Chaetothyriales", "f__Herpotrichiellaceae", "g__Phaeomoniella", "s__Phaeomoniella zymoides" ]
}
},
{
"id": "New.CleanUp.ReferenceOTU27598",
"metadata": {
"taxonomy": [ "k__Fungi", "p__Ascomycota", "c__Dothideomycetes", "o__Pleosporales", "f__Pleosporaceae", "g__Alternaria", "s__Alternaria alternata" ]
}
},
{
"id": "New.CleanUp.ReferenceOTU27617",
"metadata": {
"taxonomy": [ "k__Fungi", "p__Ascomycota", "c__unidentified", "o__unidentified", "f__unidentified", "g__unidentified", "s__Ascomycota sp" ]
}
},
{
"id": "New.CleanUp.ReferenceOTU27713",
"metadata": {
"taxonomy": [ "k__Fungi", "p__Ascomycota", "c__unidentified", "o__unidentified", "f__unidentified", "g__unidentified", "s__Ascomycota sp" ]
}
},
{
"id": "New.CleanUp.ReferenceOTU27724",
"metadata": {
"taxonomy": [ "k__Fungi", "p__Ascomycota", "c__unidentified", "o__unidentified", "f__unidentified", "g__unidentified", "s__Ascomycota sp" ]
}
},
{
"id": "New.CleanUp.ReferenceOTU27894",
"metadata": {
"taxonomy": [ "k__Fungi", "p__Ascomycota", "c__Dothideomycetes", "o__Capnodiales", "f__Davidiellaceae", "g__Cladosporium", "s__Cladosporium exasperatum" ]
}
},
{
"id": "New.CleanUp.ReferenceOTU27921",
"metadata": {
"taxonomy": [ "k__Fungi", "p__Ascomycota", "c__Dothideomycetes", "o__Dothideales", "f__Dothioraceae", "g__Aureobasidium", "s__Aureobasidium pullulans" ]
}
},
{
"id": "New.CleanUp.ReferenceOTU27933",
"metadata": {
"taxonomy": [ "k__Fungi", "p__Ascomycota", "c__Eurotiomycetes", "o__Chaetothyriales", "f__Herpotrichiellaceae", "g__Phaeomoniella", "s__Phaeomoniella prunicola" ]
}
},
{
"id": "New.CleanUp.ReferenceOTU27971",
"metadata": {
"taxonomy": [ "k__Fungi", "p__Ascomycota", "c__Sordariomycetes", "o__Hypocreales", "f__Nectriaceae", "g__unidentified", "s__Nectriaceae sp" ]
}
},
{
"id": "New.CleanUp.ReferenceOTU28014",
"metadata": {
"taxonomy": [ "k__Fungi", "p__Ascomycota", "c__Dothideomycetes", "o__Pleosporales", "f__Pleosporaceae", "g__Alternaria", "s__Alternaria alternata" ]
}
},
{
"id": "New.CleanUp.ReferenceOTU28151",
"metadata": {
"taxonomy": [ "k__Fungi", "p__Ascomycota", "c__Dothideomycetes", "o__Capnodiales", "f__Davidiellaceae", "g__Cladosporium", "s__Cladosporium exasperatum" ]
}
},
{
"id": "New.CleanUp.ReferenceOTU28216",
"metadata": {
"taxonomy": [ "k__Fungi", "p__Ascomycota", "c__unidentified", "o__unidentified", "f__unidentified", "g__unidentified", "s__Ascomycota sp" ]
}
},
{
"id": "New.CleanUp.ReferenceOTU28221",
"metadata": {
"taxonomy": [ "k__Fungi", "p__Ascomycota", "c__unidentified", "o__unidentified", "f__unidentified", "g__unidentified", "s__Ascomycota sp" ]
}
},
{
"id": "New.CleanUp.ReferenceOTU28241",
"metadata": {
"taxonomy": [ "k__Fungi", "p__Basidiomycota", "c__Tremellomycetes", "o__Tremellales", "f__Incertae sedis", "g__Cryptococcus", "s__Cryptococcus psychrotolerans" ]
}
},
{
"id": "New.CleanUp.ReferenceOTU28252",
"metadata": {
"taxonomy": [ "k__Fungi", "p__Ascomycota", "c__unidentified", "o__unidentified", "f__unidentified", "g__unidentified", "s__Ascomycota sp" ]
}
},
{
"id": "New.CleanUp.ReferenceOTU28296",
"metadata": {
"taxonomy": [ "k__Fungi", "p__Ascomycota", "c__Eurotiomycetes", "o__Chaetothyriales", "f__Herpotrichiellaceae", "g__Phaeomoniella", "s__Phaeomoniella prunicola" ]
}
},
{
"id": "New.CleanUp.ReferenceOTU28448",
"metadata": {
"taxonomy": [ "k__Fungi", "p__Ascomycota", "c__Dothideomycetes", "o__Dothideales", "f__Dothioraceae", "g__Aureobasidium", "s__Aureobasidium pullulans" ]
}
},
{
"id": "New.CleanUp.ReferenceOTU28476",
"metadata": {
"taxonomy": [ "k__Fungi", "p__Ascomycota", "c__Dothideomycetes", "o__Pleosporales", "f__unidentified", "g__unidentified", "s__Pleosporales sp" ]
}
},
{
"id": "New.CleanUp.ReferenceOTU28478",
"metadata": {
"taxonomy": [ "k__Fungi", "p__Basidiomycota", "c__Agaricomycetes", "o__Russulales", "f__Peniophoraceae", "g__Peniophora", "s__Peniophora cinerea" ]
}
},
{
"id": "New.CleanUp.ReferenceOTU28611",
"metadata": {
"taxonomy": [ "k__Fungi", "p__Ascomycota", "c__Dothideomycetes", "o__Dothideales", "f__Dothioraceae", "g__Aureobasidium", "s__Aureobasidium pullulans" ]
}
},
{
"id": "New.CleanUp.ReferenceOTU28705",
"metadata": {
"taxonomy": [ "k__Fungi", "p__Ascomycota", "c__Eurotiomycetes", "o__Chaetothyriales", "f__Herpotrichiellaceae", "g__Phaeomoniella", "s__Phaeomoniella prunicola" ]
}
},
{
"id": "New.CleanUp.ReferenceOTU28858",
"metadata": {
"taxonomy": [ "k__Fungi", "p__Ascomycota", "c__Dothideomycetes", "o__Pleosporales", "f__Incertae sedis", "g__Didymella", "s__Didymella vitalbina" ]
}
},
{
"id": "New.CleanUp.ReferenceOTU28892",
"metadata": {
"taxonomy": [ "k__Fungi", "p__Ascomycota", "c__Dothideomycetes", "o__Pleosporales", "f__Incertae sedis", "g__Ascochyta", "s__Ascochyta hordei" ]
}
},
{
"id": "New.CleanUp.ReferenceOTU28928",
"metadata": {
"taxonomy": [ "k__Fungi", "p__Basidiomycota", "c__Agaricomycetes", "o__Russulales", "f__unidentified", "g__unidentified", "s__Russulales sp" ]
}
},
{
"id": "New.CleanUp.ReferenceOTU28974",
"metadata": {
"taxonomy": [ "k__Fungi", "p__Ascomycota", "c__Saccharomycetes", "o__Saccharomycetales", "f__Saccharomycodaceae", "g__Hanseniaspora", "s__Hanseniaspora uvarum" ]
}
},
{
"id": "New.CleanUp.ReferenceOTU29027",
"metadata": {
"taxonomy": [ "k__Fungi", "p__Ascomycota", "c__Dothideomycetes", "o__Capnodiales", "f__Davidiellaceae", "g__Cladosporium", "s__Cladosporium exasperatum" ]
}
},
{
"id": "New.CleanUp.ReferenceOTU29047",
"metadata": {
"taxonomy": [ "k__Fungi", "p__Ascomycota", "c__Dothideomycetes", "o__Pleosporales", "f__Lophiostomataceae", "g__Lophiostoma", "s__Lophiostoma sp" ]
}
},
{
"id": "New.CleanUp.ReferenceOTU29131",
"metadata": {
"taxonomy": [ "k__Fungi", "p__Basidiomycota", "c__unidentified", "o__unidentified", "f__unidentified", "g__unidentified", "s__Basidiomycota sp" ]
}
},
{
"id": "New.CleanUp.ReferenceOTU29296",
"metadata": {
"taxonomy": [ "k__Fungi", "p__Ascomycota", "c__Sordariomycetes", "o__Xylariales", "f__Diatrypaceae", "g__Eutypa", "s__Eutypa lata" ]
}
},
{
"id": "New.CleanUp.ReferenceOTU29312",
"metadata": {
"taxonomy": [ "k__Fungi", "p__Ascomycota", "c__Dothideomycetes", "o__Capnodiales", "f__Davidiellaceae", "g__Cladosporium", "s__Cladosporium sphaerospermum" ]
}
},
{
"id": "New.CleanUp.ReferenceOTU29343",
"metadata": {
"taxonomy": [ "k__Fungi", "p__Ascomycota", "c__Saccharomycetes", "o__Saccharomycetales", "f__Saccharomycodaceae", "g__Hanseniaspora", "s__Hanseniaspora uvarum" ]
}
},
{
"id": "New.CleanUp.ReferenceOTU29364",
"metadata": {
"taxonomy": [ "k__Fungi", "p__Basidiomycota", "c__Microbotryomycetes", "o__Sporidiobolales", "f__Incertae sedis", "g__Sporobolomyces", "s__Sporobolomyces gracilis" ]
}
},
{
"id": "New.CleanUp.ReferenceOTU29510",
"metadata": {
"taxonomy": [ "k__Fungi", "p__Ascomycota", "c__Eurotiomycetes", "o__Chaetothyriales", "f__Herpotrichiellaceae", "g__Phaeomoniella", "s__Phaeomoniella prunicola" ]
}
},
{
"id": "New.CleanUp.ReferenceOTU29673",
"metadata": {
"taxonomy": [ "k__Fungi", "p__Basidiomycota", "c__Exobasidiomycetes", "o__Incertae sedis", "f__Incertae sedis", "g__Meira", "s__Meira miltonrushii" ]
}
},
{
"id": "New.CleanUp.ReferenceOTU29703",
"metadata": {
"taxonomy": [ "k__Fungi", "p__Ascomycota", "c__Eurotiomycetes", "o__Chaetothyriales", "f__Herpotrichiellaceae", "g__Phaeomoniella", "s__Phaeomoniella prunicola" ]
}
},
{
"id": "New.CleanUp.ReferenceOTU29705",
"metadata": {
"taxonomy": [ "k__Fungi", "p__Ascomycota", "c__Sordariomycetes", "o__unidentified", "f__unidentified", "g__unidentified", "s__Sordariomycetes sp" ]
}
},
{
"id": "New.CleanUp.ReferenceOTU29729",
"metadata": {
"taxonomy": [ "k__Fungi", "p__Ascomycota", "c__Dothideomycetes", "o__Pleosporales", "f__Pleosporaceae", "g__Alternaria", "s__Alternaria alternata" ]
}
},
{
"id": "New.CleanUp.ReferenceOTU29760",
"metadata": {
"taxonomy": [ "k__Fungi", "p__Ascomycota", "c__Dothideomycetes", "o__Pleosporales", "f__Pleosporaceae", "g__Alternaria", "s__Alternaria infectoria" ]
}
},
{
"id": "New.CleanUp.ReferenceOTU29764",
"metadata": {
"taxonomy": [ "k__Fungi", "p__Basidiomycota", "c__Agaricomycetes", "o__Hymenochaetales", "f__Hymenochaetaceae", "g__Fuscoporia", "s__Fuscoporia torulosa" ]
}
},
{
"id": "New.CleanUp.ReferenceOTU29863",
"metadata": {
"taxonomy": [ "k__Fungi", "p__Basidiomycota", "c__Agaricomycetes", "o__Russulales", "f__unidentified", "g__unidentified", "s__Russulales sp" ]
}
},
{
"id": "New.CleanUp.ReferenceOTU29999",
"metadata": {
"taxonomy": [ "k__Fungi", "p__Ascomycota", "c__Dothideomycetes", "o__Dothideales", "f__Dothioraceae", "g__Aureobasidium", "s__Aureobasidium pullulans" ]
}
},
{
"id": "New.CleanUp.ReferenceOTU30012",
"metadata": {
"taxonomy": [ "k__Fungi", "p__Basidiomycota", "c__Agaricomycetes", "o__Russulales", "f__Stereaceae", "g__Gloeocystidiellum", "s__Gloeocystidiellum sp" ]
}
},
{
"id": "New.CleanUp.ReferenceOTU30090",
"metadata": {
"taxonomy": [ "k__Fungi", "p__Basidiomycota", "c__Agaricomycetes", "o__Russulales", "f__Peniophoraceae", "g__Peniophora", "s__Peniophora cinerea" ]
}
},
{
"id": "New.CleanUp.ReferenceOTU30159",
"metadata": {
"taxonomy": [ "k__Fungi", "p__Ascomycota", "c__Sordariomycetes", "o__Diaporthales", "f__Diaporthaceae", "g__Diaporthe", "s__Diaporthe viticola" ]
}
},
{
"id": "New.CleanUp.ReferenceOTU30194",
"metadata": {
"taxonomy": [ "k__Fungi", "p__Basidiomycota", "c__Agaricomycetes", "o__Agaricales", "f__Psathyrellaceae", "g__Coprinellus", "s__Coprinellus micaceus" ]
}
},
{
"id": "New.CleanUp.ReferenceOTU30215",
"metadata": {
"taxonomy": [ "k__Fungi", "p__Ascomycota", "c__Dothideomycetes", "o__Dothideales", "f__Dothioraceae", "g__Aureobasidium", "s__Aureobasidium pullulans" ]
}
},
{
"id": "New.CleanUp.ReferenceOTU30233",
"metadata": {
"taxonomy": [ "k__Fungi", "p__Basidiomycota", "c__Exobasidiomycetes", "o__Microstromatales", "f__Quambalariaceae", "g__Quambalaria", "s__Quambalaria cyanescens" ]
}
},
{
"id": "New.CleanUp.ReferenceOTU30270",
"metadata": {
"taxonomy": [ "k__Fungi", "p__Basidiomycota", "c__Agaricomycetes", "o__Atheliales", "f__unidentified", "g__unidentified", "s__Atheliales sp" ]
}
},
{
"id": "New.CleanUp.ReferenceOTU30532",
"metadata": {
"taxonomy": [ "k__Fungi", "p__Ascomycota", "c__Eurotiomycetes", "o__Chaetothyriales", "f__unidentified", "g__unidentified", "s__Chaetothyriales sp" ]
}
},
{
"id": "New.CleanUp.ReferenceOTU30677",
"metadata": {
"taxonomy": [ "k__Fungi", "p__Ascomycota", "c__unidentified", "o__unidentified", "f__unidentified", "g__unidentified", "s__Ascomycota sp" ]
}
},
{
"id": "New.CleanUp.ReferenceOTU30712",
"metadata": {
"taxonomy": [ "k__Fungi", "p__Ascomycota", "c__Dothideomycetes", "o__Dothideales", "f__Dothioraceae", "g__Aureobasidium", "s__Aureobasidium pullulans" ]
}
},
{
"id": "New.CleanUp.ReferenceOTU30730",
"metadata": {
"taxonomy": [ "k__Fungi", "p__Ascomycota", "c__unidentified", "o__unidentified", "f__unidentified", "g__unidentified", "s__Ascomycota sp" ]
}
},
{
"id": "New.CleanUp.ReferenceOTU30731",
"metadata": {
"taxonomy": [ "k__Fungi", "p__Basidiomycota", "c__Agaricomycetes", "o__Russulales", "f__Peniophoraceae", "g__Peniophora", "s__Peniophora cinerea" ]
}
},
{
"id": "New.CleanUp.ReferenceOTU30742",
"metadata": {
"taxonomy": [ "k__Fungi", "p__Ascomycota", "c__Eurotiomycetes", "o__Chaetothyriales", "f__Herpotrichiellaceae", "g__Exophiala", "s__Exophiala sp" ]
}
},
{
"id": "New.CleanUp.ReferenceOTU30827",
"metadata": {
"taxonomy": [ "k__Fungi", "p__Ascomycota", "c__unidentified", "o__unidentified", "f__unidentified", "g__unidentified", "s__Ascomycota sp" ]
}
},
{
"id": "New.CleanUp.ReferenceOTU30884",
"metadata": {
"taxonomy": [ "k__Fungi", "p__Basidiomycota", "c__Tremellomycetes", "o__Tremellales", "f__Incertae sedis", "g__Cryptococcus", "s__Cryptococcus sp" ]
}
},
{
"id": "New.CleanUp.ReferenceOTU30962",
"metadata": {
"taxonomy": [ "k__Fungi", "p__Basidiomycota", "c__Agaricomycetes", "o__Russulales", "f__unidentified", "g__unidentified", "s__Russulales sp" ]
}
},
{
"id": "New.CleanUp.ReferenceOTU30973",
"metadata": {
"taxonomy": [ "k__Fungi", "p__Ascomycota", "c__Dothideomycetes", "o__Dothideales", "f__Dothioraceae", "g__Aureobasidium", "s__Aureobasidium pullulans" ]
}
},
{
"id": "New.CleanUp.ReferenceOTU31131",
"metadata": {
"taxonomy": [ "k__Fungi", "p__Basidiomycota", "c__Agaricomycetes", "o__Russulales", "f__Peniophoraceae", "g__Peniophora", "s__Peniophora cinerea" ]
}
},
{
"id": "New.CleanUp.ReferenceOTU31170",
"metadata": {
"taxonomy": [ "k__Fungi", "p__Ascomycota", "c__Dothideomycetes", "o__Dothideales", "f__Dothioraceae", "g__Aureobasidium", "s__Aureobasidium pullulans" ]
}
},
{
"id": "New.CleanUp.ReferenceOTU31371",
"metadata": {
"taxonomy": [ "k__Fungi", "p__Basidiomycota", "c__Microbotryomycetes", "o__Sporidiobolales", "f__Incertae sedis", "g__Sporobolomyces", "s__Sporobolomyces gracilis" ]
}
},
{
"id": "New.CleanUp.ReferenceOTU31473",
"metadata": {
"taxonomy": [ "k__Fungi", "p__Ascomycota", "c__Dothideomycetes", "o__Dothideales", "f__Dothioraceae", "g__Aureobasidium", "s__Aureobasidium pullulans" ]
}
},
{
"id": "New.CleanUp.ReferenceOTU31743",
"metadata": {
"taxonomy": [ "k__Fungi", "p__Ascomycota", "c__Dothideomycetes", "o__Capnodiales", "f__Davidiellaceae", "g__Cladosporium", "s__Cladosporium exasperatum" ]
}
},
{
"id": "New.CleanUp.ReferenceOTU31792",
"metadata": {
"taxonomy": [ "k__Fungi", "p__Ascomycota", "c__unidentified", "o__unidentified", "f__unidentified", "g__unidentified", "s__Ascomycota sp" ]
}
},
{
"id": "New.CleanUp.ReferenceOTU31840",
"metadata": {
"taxonomy": [ "k__Fungi", "p__Ascomycota", "c__Sordariomycetes", "o__unidentified", "f__unidentified", "g__unidentified", "s__Sordariomycetes sp" ]
}
},
{
"id": "New.CleanUp.ReferenceOTU31914",
"metadata": {
"taxonomy": [ "k__Fungi", "p__Ascomycota", "c__Lecanoromycetes", "o__Ostropales", "f__Stictidaceae", "g__Stictis", "s__Stictis urceolatum" ]
}
},
{
"id": "New.CleanUp.ReferenceOTU31915",
"metadata": {
"taxonomy": [ "k__Fungi", "p__Ascomycota", "c__Eurotiomycetes", "o__Chaetothyriales", "f__Herpotrichiellaceae", "g__Phaeomoniella", "s__Phaeomoniella prunicola" ]
}
},
{
"id": "New.CleanUp.ReferenceOTU32019",
"metadata": {
"taxonomy": [ "k__Fungi", "p__Ascomycota", "c__Dothideomycetes", "o__Dothideales", "f__Dothioraceae", "g__Aureobasidium", "s__Aureobasidium pullulans" ]
}
},
{
"id": "New.CleanUp.ReferenceOTU32124",
"metadata": {
"taxonomy": [ "k__Fungi", "p__Basidiomycota", "c__Agaricomycetes", "o__Russulales", "f__unidentified", "g__unidentified", "s__Russulales sp" ]
}
},
{
"id": "New.CleanUp.ReferenceOTU32228",
"metadata": {
"taxonomy": [ "k__Fungi", "p__Basidiomycota", "c__Agaricomycetes", "o__Russulales", "f__unidentified", "g__unidentified", "s__Russulales sp" ]
}
},
{
"id": "New.CleanUp.ReferenceOTU32330",
"metadata": {
"taxonomy": [ "k__Fungi", "p__Ascomycota", "c__Dothideomycetes", "o__Capnodiales", "f__Davidiellaceae", "g__Cladosporium", "s__Cladosporium exasperatum" ]
}
},
{
"id": "New.CleanUp.ReferenceOTU32394",
"metadata": {
"taxonomy": [ "k__Fungi", "p__Ascomycota", "c__Dothideomycetes", "o__Pleosporales", "f__Pleosporaceae", "g__Alternaria", "s__Alternaria alternata" ]
}
},
{
"id": "New.CleanUp.ReferenceOTU32447",
"metadata": {
"taxonomy": [ "k__Fungi", "p__Basidiomycota", "c__Pucciniomycetes", "o__Helicobasidiales", "f__Helicobasidiaceae", "g__unidentified", "s__Helicobasidiaceae sp" ]
}
},
{
"id": "New.CleanUp.ReferenceOTU32504",
"metadata": {
"taxonomy": [ "k__Fungi", "p__Ascomycota", "c__Saccharomycetes", "o__Saccharomycetales", "f__Saccharomycodaceae", "g__Hanseniaspora", "s__Hanseniaspora uvarum" ]
}
},
{
"id": "New.CleanUp.ReferenceOTU32514",
"metadata": {
"taxonomy": [ "k__Fungi", "p__Ascomycota", "c__Dothideomycetes", "o__Pleosporales", "f__unidentified", "g__unidentified", "s__Pleosporales sp" ]
}
},
{
"id": "New.CleanUp.ReferenceOTU32545",
"metadata": {
"taxonomy": [ "k__Fungi", "p__Ascomycota", "c__Dothideomycetes", "o__Dothideales", "f__Dothioraceae", "g__Aureobasidium", "s__Aureobasidium pullulans" ]
}
},
{
"id": "New.CleanUp.ReferenceOTU32665",
"metadata": {
"taxonomy": [ "k__Fungi", "p__Ascomycota", "c__Eurotiomycetes", "o__Eurotiales", "f__Trichocomaceae", "g__Aspergillus", "s__Aspergillus sydowii" ]
}
},
{
"id": "New.CleanUp.ReferenceOTU32694",
"metadata": {
"taxonomy": [ "k__Fungi", "p__Ascomycota", "c__Dothideomycetes", "o__Capnodiales", "f__Davidiellaceae", "g__Cladosporium", "s__Cladosporium exasperatum" ]
}
},
{
"id": "New.CleanUp.ReferenceOTU33109",
"metadata": {
"taxonomy": [ "k__Fungi", "p__Ascomycota", "c__Eurotiomycetes", "o__Chaetothyriales", "f__Herpotrichiellaceae", "g__Phaeomoniella", "s__Phaeomoniella prunicola" ]
}
},
{
"id": "New.CleanUp.ReferenceOTU33243",
"metadata": {
"taxonomy": [ "k__Fungi", "p__Basidiomycota", "c__Tremellomycetes", "o__Tremellales", "f__Incertae sedis", "g__Kockovaella", "s__Kockovaella schimae" ]
}
},
{
"id": "New.CleanUp.ReferenceOTU33259",
"metadata": {
"taxonomy": [ "k__Fungi", "p__Ascomycota", "c__Dothideomycetes", "o__Dothideales", "f__Dothideaceae", "g__Endoconidioma", "s__Endoconidioma populi" ]
}
},
{
"id": "New.CleanUp.ReferenceOTU33263",
"metadata": {
"taxonomy": [ "k__Fungi", "p__Ascomycota", "c__Saccharomycetes", "o__Saccharomycetales", "f__Pichiaceae", "g__Pichia", "s__Pichia kluyveri" ]
}
},
{
"id": "New.CleanUp.ReferenceOTU33296",
"metadata": {
"taxonomy": [ "k__Fungi", "p__Ascomycota", "c__Sordariomycetes", "o__Hypocreales", "f__Nectriaceae", "g__unidentified", "s__Nectriaceae sp" ]
}
},
{
"id": "New.CleanUp.ReferenceOTU33425",
"metadata": {
"taxonomy": [ "k__Fungi", "p__Basidiomycota", "c__Agaricomycetes", "o__Russulales", "f__unidentified", "g__unidentified", "s__Russulales sp" ]
}
},
{
"id": "New.CleanUp.ReferenceOTU33463",
"metadata": {
"taxonomy": [ "k__Fungi", "p__Ascomycota", "c__Dothideomycetes", "o__Dothideales", "f__Dothioraceae", "g__Aureobasidium", "s__Aureobasidium pullulans" ]
}
},
{
"id": "New.CleanUp.ReferenceOTU33469",
"metadata": {
"taxonomy": [ "k__Fungi", "p__Ascomycota", "c__Sordariomycetes", "o__Hypocreales", "f__Incertae sedis", "g__Sarocladium", "s__Sarocladium strictum" ]
}
},
{
"id": "New.CleanUp.ReferenceOTU33553",
"metadata": {
"taxonomy": [ "k__Fungi", "p__Ascomycota", "c__Dothideomycetes", "o__Dothideales", "f__Dothioraceae", "g__Aureobasidium", "s__Aureobasidium pullulans" ]
}
},
{
"id": "New.CleanUp.ReferenceOTU33555",
"metadata": {
"taxonomy": [ "k__Fungi", "p__Ascomycota", "c__Saccharomycetes", "o__Saccharomycetales", "f__Saccharomycodaceae", "g__Hanseniaspora", "s__Hanseniaspora uvarum" ]
}
},
{
"id": "New.CleanUp.ReferenceOTU33606",
"metadata": {
"taxonomy": [ "k__Fungi", "p__Basidiomycota", "c__Agaricomycetes", "o__Russulales", "f__Peniophoraceae", "g__Peniophora", "s__Peniophora cinerea" ]
}
},
{
"id": "New.CleanUp.ReferenceOTU33648",
"metadata": {
"taxonomy": [ "k__Fungi", "p__Ascomycota", "c__Saccharomycetes", "o__Saccharomycetales", "f__Saccharomycodaceae", "g__Hanseniaspora", "s__Hanseniaspora uvarum" ]
}
},
{
"id": "New.CleanUp.ReferenceOTU33674",
"metadata": {
"taxonomy": [ "k__Fungi", "p__Basidiomycota", "c__Microbotryomycetes", "o__Sporidiobolales", "f__Incertae sedis", "g__Sporobolomyces", "s__Sporobolomyces gracilis" ]
}
},
{
"id": "New.CleanUp.ReferenceOTU33846",
"metadata": {
"taxonomy": [ "k__Fungi", "p__Ascomycota", "c__unidentified", "o__unidentified", "f__unidentified", "g__unidentified", "s__Ascomycota sp" ]
}
},
{
"id": "New.CleanUp.ReferenceOTU33926",
"metadata": {
"taxonomy": [ "k__Fungi", "p__Ascomycota", "c__unidentified", "o__unidentified", "f__unidentified", "g__unidentified", "s__Ascomycota sp" ]
}
},
{
"id": "New.CleanUp.ReferenceOTU33971",
"metadata": {
"taxonomy": [ "k__Fungi", "p__Basidiomycota", "c__Agaricomycetes", "o__Russulales", "f__unidentified", "g__unidentified", "s__Russulales sp" ]
}
},
{
"id": "New.CleanUp.ReferenceOTU33995",
"metadata": {
"taxonomy": [ "k__Fungi", "p__Basidiomycota", "c__unidentified", "o__unidentified", "f__unidentified", "g__unidentified", "s__Basidiomycota sp" ]
}
},
{
"id": "New.CleanUp.ReferenceOTU34041",
"metadata": {
"taxonomy": [ "k__Fungi", "p__Ascomycota", "c__unidentified", "o__unidentified", "f__unidentified", "g__unidentified", "s__Ascomycota sp" ]
}
},
{
"id": "New.CleanUp.ReferenceOTU34165",
"metadata": {
"taxonomy": [ "k__Fungi", "p__Ascomycota", "c__Dothideomycetes", "o__Pleosporales", "f__Incertae sedis", "g__Didymella", "s__Didymella vitalbina" ]
}
},
{
"id": "New.CleanUp.ReferenceOTU34176",
"metadata": {
"taxonomy": [ "k__Fungi", "p__Ascomycota", "c__Dothideomycetes", "o__Dothideales", "f__Dothioraceae", "g__Aureobasidium", "s__Aureobasidium pullulans" ]
}
},
{
"id": "New.CleanUp.ReferenceOTU34235",
"metadata": {
"taxonomy": [ "k__Fungi", "p__Ascomycota", "c__Sordariomycetes", "o__Incertae sedis", "f__Glomerellaceae", "g__Glomerella", "s__Glomerella acutata" ]
}
},
{
"id": "New.CleanUp.ReferenceOTU34353",
"metadata": {
"taxonomy": [ "k__Fungi", "p__Basidiomycota", "c__Agaricomycetes", "o__Russulales", "f__Peniophoraceae", "g__Peniophora", "s__Peniophora incarnata" ]
}
},
{
"id": "New.CleanUp.ReferenceOTU34526",
"metadata": {
"taxonomy": [ "k__Fungi", "p__Ascomycota", "c__Dothideomycetes", "o__Dothideales", "f__Dothioraceae", "g__Aureobasidium", "s__Aureobasidium pullulans" ]
}
},
{
"id": "New.CleanUp.ReferenceOTU34564",
"metadata": {
"taxonomy": [ "k__Fungi", "p__Ascomycota", "c__Eurotiomycetes", "o__Chaetothyriales", "f__Herpotrichiellaceae", "g__Phaeomoniella", "s__Phaeomoniella zymoides" ]
}
},
{
"id": "New.CleanUp.ReferenceOTU34578",
"metadata": {
"taxonomy": [ "k__Fungi", "p__Ascomycota", "c__Dothideomycetes", "o__Dothideales", "f__Dothioraceae", "g__Aureobasidium", "s__Aureobasidium pullulans" ]
}
},
{
"id": "New.CleanUp.ReferenceOTU34642",
"metadata": {
"taxonomy": [ "k__Fungi", "p__Ascomycota", "c__Dothideomycetes", "o__Dothideales", "f__Dothioraceae", "g__Aureobasidium", "s__Aureobasidium pullulans" ]
}
},
{
"id": "New.CleanUp.ReferenceOTU34666",
"metadata": {
"taxonomy": [ "k__Fungi", "p__Basidiomycota", "c__Agaricomycetes", "o__Russulales", "f__unidentified", "g__unidentified", "s__Russulales sp" ]
}
},
{
"id": "New.CleanUp.ReferenceOTU34673",
"metadata": {
"taxonomy": [ "k__Fungi", "p__Basidiomycota", "c__unidentified", "o__unidentified", "f__unidentified", "g__unidentified", "s__Basidiomycota sp" ]
}
},
{
"id": "New.CleanUp.ReferenceOTU34891",
"metadata": {
"taxonomy": [ "k__Fungi", "p__Basidiomycota", "c__Agaricomycetes", "o__Russulales", "f__unidentified", "g__unidentified", "s__Russulales sp" ]
}
},
{
"id": "New.CleanUp.ReferenceOTU34904",
"metadata": {
"taxonomy": [ "k__Fungi", "p__Ascomycota", "c__unidentified", "o__unidentified", "f__unidentified", "g__unidentified", "s__Ascomycota sp" ]
}
},
{
"id": "New.CleanUp.ReferenceOTU35092",
"metadata": {
"taxonomy": [ "k__Fungi", "p__Ascomycota", "c__Saccharomycetes", "o__Saccharomycetales", "f__Saccharomycodaceae", "g__Hanseniaspora", "s__Hanseniaspora uvarum" ]
}
},
{
"id": "New.CleanUp.ReferenceOTU35121",
"metadata": {
"taxonomy": [ "k__Fungi", "p__Ascomycota", "c__unidentified", "o__unidentified", "f__unidentified", "g__unidentified", "s__Ascomycota sp" ]
}
},
{
"id": "New.CleanUp.ReferenceOTU35130",
"metadata": {
"taxonomy": [ "k__Fungi", "p__Basidiomycota", "c__Agaricomycetes", "o__Russulales", "f__unidentified", "g__unidentified", "s__Russulales sp" ]
}
},
{
"id": "New.CleanUp.ReferenceOTU35277",
"metadata": {
"taxonomy": [ "k__Fungi", "p__Ascomycota", "c__Dothideomycetes", "o__Dothideales", "f__Dothioraceae", "g__Aureobasidium", "s__Aureobasidium pullulans" ]
}
},
{
"id": "New.CleanUp.ReferenceOTU35329",
"metadata": {
"taxonomy": [ "k__Fungi", "p__Ascomycota", "c__Dothideomycetes", "o__Dothideales", "f__Dothioraceae", "g__Aureobasidium", "s__Aureobasidium pullulans" ]
}
},
{
"id": "New.CleanUp.ReferenceOTU35331",
"metadata": {
"taxonomy": [ "k__Fungi", "p__Ascomycota", "c__Sordariomycetes", "o__Hypocreales", "f__Nectriaceae", "g__unidentified", "s__Nectriaceae sp" ]
}
},
{
"id": "New.CleanUp.ReferenceOTU35337",
"metadata": {
"taxonomy": [ "k__Fungi", "p__Ascomycota", "c__Saccharomycetes", "o__Saccharomycetales", "f__Saccharomycodaceae", "g__Hanseniaspora", "s__Hanseniaspora uvarum" ]
}
},
{
"id": "New.CleanUp.ReferenceOTU35496",
"metadata": {
"taxonomy": [ "k__Fungi", "p__Ascomycota", "c__Dothideomycetes", "o__Pleosporales", "f__Pleosporaceae", "g__Alternaria", "s__Alternaria alternata" ]
}
},
{
"id": "New.CleanUp.ReferenceOTU35574",
"metadata": {
"taxonomy": [ "k__Fungi", "p__Ascomycota", "c__Eurotiomycetes", "o__Chaetothyriales", "f__Herpotrichiellaceae", "g__Phaeomoniella", "s__Phaeomoniella prunicola" ]
}
},
{
"id": "New.CleanUp.ReferenceOTU35622",
"metadata": {
"taxonomy": [ "k__Fungi", "p__Ascomycota", "c__Dothideomycetes", "o__Capnodiales", "f__Mycosphaerellaceae", "g__Phaeoramularia", "s__Phaeoramularia weigelicola" ]
}
},
{
"id": "New.CleanUp.ReferenceOTU35815",
"metadata": {
"taxonomy": [ "k__Fungi", "p__Ascomycota", "c__Eurotiomycetes", "o__Chaetothyriales", "f__Herpotrichiellaceae", "g__Phaeomoniella", "s__Phaeomoniella zymoides" ]
}
},
{
"id": "New.CleanUp.ReferenceOTU35849",
"metadata": {
"taxonomy": [ "k__Fungi", "p__Basidiomycota", "c__Agaricomycetes", "o__Russulales", "f__unidentified", "g__unidentified", "s__Russulales sp" ]
}
},
{
"id": "New.CleanUp.ReferenceOTU35982",
"metadata": {
"taxonomy": [ "k__Fungi", "p__Basidiomycota", "c__Agaricomycetes", "o__Russulales", "f__Peniophoraceae", "g__Peniophora", "s__Peniophora cinerea" ]
}
},
{
"id": "New.CleanUp.ReferenceOTU35998",
"metadata": {
"taxonomy": [ "k__Fungi", "p__Ascomycota", "c__Dothideomycetes", "o__Pleosporales", "f__Pleosporaceae", "g__Stemphylium", "s__Stemphylium herbarum" ]
}
},
{
"id": "New.CleanUp.ReferenceOTU36038",
"metadata": {
"taxonomy": [ "k__Fungi", "p__Ascomycota", "c__Dothideomycetes", "o__Botryosphaeriales", "f__Botryosphaeriaceae", "g__Botryosphaeria", "s__Botryosphaeria ramosa" ]
}
},
{
"id": "New.CleanUp.ReferenceOTU36107",
"metadata": {
"taxonomy": [ "k__Fungi", "p__Basidiomycota", "c__Microbotryomycetes", "o__Sporidiobolales", "f__Incertae sedis", "g__Sporobolomyces", "s__Sporobolomyces gracilis" ]
}
},
{
"id": "New.CleanUp.ReferenceOTU36161",
"metadata": {
"taxonomy": [ "k__Fungi", "p__Ascomycota", "c__Dothideomycetes", "o__Dothideales", "f__Dothioraceae", "g__Aureobasidium", "s__Aureobasidium pullulans" ]
}
},
{
"id": "New.CleanUp.ReferenceOTU36385",
"metadata": {
"taxonomy": [ "k__Fungi", "p__Ascomycota", "c__Sordariomycetes", "o__unidentified", "f__unidentified", "g__unidentified", "s__Sordariomycetes sp" ]
}
},
{
"id": "New.CleanUp.ReferenceOTU36491",
"metadata": {
"taxonomy": [ "k__Fungi", "p__Ascomycota", "c__Dothideomycetes", "o__Capnodiales", "f__Incertae sedis", "g__Pseudotaeniolina", "s__Pseudotaeniolina globosa" ]
}
},
{
"id": "New.CleanUp.ReferenceOTU36547",
"metadata": {
"taxonomy": [ "k__Fungi", "p__Ascomycota", "c__Dothideomycetes", "o__Dothideales", "f__Dothioraceae", "g__Aureobasidium", "s__Aureobasidium pullulans" ]
}
},
{
"id": "New.CleanUp.ReferenceOTU36622",
"metadata": {
"taxonomy": [ "k__Fungi", "p__Ascomycota", "c__Leotiomycetes", "o__Helotiales", "f__Sclerotiniaceae", "g__Ciboria", "s__Ciboria batschiana" ]
}
},
{
"id": "New.CleanUp.ReferenceOTU36649",
"metadata": {
"taxonomy": [ "k__Fungi", "p__Basidiomycota", "c__Agaricomycetes", "o__Russulales", "f__unidentified", "g__unidentified", "s__Russulales sp" ]
}
},
{
"id": "New.CleanUp.ReferenceOTU36682",
"metadata": {
"taxonomy": [ "k__Fungi", "p__Ascomycota", "c__Dothideomycetes", "o__Pleosporales", "f__Pleosporaceae", "g__Bipolaris", "s__Bipolaris cynodontis" ]
}
},
{
"id": "New.CleanUp.ReferenceOTU36691",
"metadata": {
"taxonomy": [ "k__Fungi", "p__Ascomycota", "c__unidentified", "o__unidentified", "f__unidentified", "g__unidentified", "s__Ascomycota sp" ]
}
},
{
"id": "New.CleanUp.ReferenceOTU36765",
"metadata": {
"taxonomy": [ "k__Fungi", "p__Ascomycota", "c__Sordariomycetes", "o__Hypocreales", "f__Cordycipitaceae", "g__Simplicillium", "s__Simplicillium sympodiophorum" ]
}
},
{
"id": "New.CleanUp.ReferenceOTU36854",
"metadata": {
"taxonomy": [ "k__Fungi", "p__Ascomycota", "c__Dothideomycetes", "o__Pleosporales", "f__Pleosporaceae", "g__Alternaria", "s__Alternaria alternata" ]
}
},
{
"id": "New.CleanUp.ReferenceOTU36933",
"metadata": {
"taxonomy": [ "k__Fungi", "p__Ascomycota", "c__Eurotiomycetes", "o__Pyrenulales", "f__Massariaceae", "g__Massaria", "s__Massaria inquinans" ]
}
},
{
"id": "New.CleanUp.ReferenceOTU36995",
"metadata": {
"taxonomy": [ "k__Fungi", "p__Ascomycota", "c__Leotiomycetes", "o__Helotiales", "f__unidentified", "g__unidentified", "s__Helotiales sp" ]
}
},
{
"id": "New.CleanUp.ReferenceOTU37002",
"metadata": {
"taxonomy": [ "k__Fungi", "p__Ascomycota", "c__Dothideomycetes", "o__Pleosporales", "f__unidentified", "g__unidentified", "s__Pleosporales sp" ]
}
},
{
"id": "New.CleanUp.ReferenceOTU37047",
"metadata": {
"taxonomy": [ "k__Fungi", "p__Basidiomycota", "c__Agaricomycetes", "o__Russulales", "f__unidentified", "g__unidentified", "s__Russulales sp" ]
}
},
{
"id": "New.CleanUp.ReferenceOTU37071",
"metadata": {
"taxonomy": [ "k__Fungi", "p__Ascomycota", "c__Dothideomycetes", "o__Pleosporales", "f__Incertae sedis", "g__Didymella", "s__Didymella fabae" ]
}
},
{
"id": "New.CleanUp.ReferenceOTU37137",
"metadata": {
"taxonomy": [ "k__Fungi", "p__Ascomycota", "c__Sordariomycetes", "o__Trichosphaeriales", "f__Incertae sedis", "g__unidentified", "s__Incertae sedis sp" ]
}
},
{
"id": "New.CleanUp.ReferenceOTU37220",
"metadata": {
"taxonomy": [ "k__Fungi", "p__Ascomycota", "c__unidentified", "o__unidentified", "f__unidentified", "g__unidentified", "s__Ascomycota sp" ]
}
},
{
"id": "New.CleanUp.ReferenceOTU37230",
"metadata": {
"taxonomy": [ "k__Fungi", "p__Ascomycota", "c__unidentified", "o__unidentified", "f__unidentified", "g__unidentified", "s__Ascomycota sp" ]
}
},
{
"id": "New.CleanUp.ReferenceOTU37324",
"metadata": {
"taxonomy": [ "k__Fungi", "p__Ascomycota", "c__unidentified", "o__unidentified", "f__unidentified", "g__unidentified", "s__Ascomycota sp" ]
}
},
{
"id": "New.CleanUp.ReferenceOTU37348",
"metadata": {
"taxonomy": [ "k__Fungi", "p__Ascomycota", "c__Saccharomycetes", "o__Saccharomycetales", "f__Pichiaceae", "g__Pichia", "s__Pichia kluyveri" ]
}
},
{
"id": "New.CleanUp.ReferenceOTU37428",
"metadata": {
"taxonomy": [ "k__Fungi", "p__Ascomycota", "c__Sordariomycetes", "o__Diaporthales", "f__Diaporthaceae", "g__Diaporthe", "s__Diaporthe viticola" ]
}
},
{
"id": "New.CleanUp.ReferenceOTU37540",
"metadata": {
"taxonomy": [ "k__Fungi", "p__Ascomycota", "c__unidentified", "o__unidentified", "f__unidentified", "g__unidentified", "s__Ascomycota sp" ]
}
},
{
"id": "New.CleanUp.ReferenceOTU37826",
"metadata": {
"taxonomy": [ "k__Fungi", "p__Ascomycota", "c__Saccharomycetes", "o__Saccharomycetales", "f__Pichiaceae", "g__Pichia", "s__Pichia kluyveri" ]
}
},
{
"id": "New.CleanUp.ReferenceOTU37862",
"metadata": {
"taxonomy": [ "k__Fungi", "p__Ascomycota", "c__Dothideomycetes", "o__Capnodiales", "f__Davidiellaceae", "g__Cladosporium", "s__Cladosporium exasperatum" ]
}
},
{
"id": "New.CleanUp.ReferenceOTU37913",
"metadata": {
"taxonomy": [ "k__Fungi", "p__Ascomycota", "c__Dothideomycetes", "o__Dothideales", "f__Dothioraceae", "g__Aureobasidium", "s__Aureobasidium pullulans" ]
}
},
{
"id": "New.CleanUp.ReferenceOTU37965",
"metadata": {
"taxonomy": [ "k__Fungi", "p__Ascomycota", "c__Dothideomycetes", "o__Capnodiales", "f__Davidiellaceae", "g__Cladosporium", "s__Cladosporium exasperatum" ]
}
},
{
"id": "New.CleanUp.ReferenceOTU37992",
"metadata": {
"taxonomy": [ "k__Fungi", "p__Ascomycota", "c__Saccharomycetes", "o__Saccharomycetales", "f__Saccharomycodaceae", "g__Hanseniaspora", "s__Hanseniaspora uvarum" ]
}
},
{
"id": "New.CleanUp.ReferenceOTU38002",
"metadata": {
"taxonomy": [ "k__Fungi", "p__Ascomycota", "c__Dothideomycetes", "o__Dothideales", "f__Dothioraceae", "g__Aureobasidium", "s__Aureobasidium pullulans" ]
}
},
{
"id": "New.CleanUp.ReferenceOTU38092",
"metadata": {
"taxonomy": [ "k__Fungi", "p__Basidiomycota", "c__Agaricomycetes", "o__Polyporales", "f__Phanerochaetaceae", "g__Phanerochaete", "s__Phanerochaete sp" ]
}
},
{
"id": "New.CleanUp.ReferenceOTU38132",
"metadata": {
"taxonomy": [ "k__Fungi", "p__Ascomycota", "c__Dothideomycetes", "o__Dothideales", "f__Dothioraceae", "g__Aureobasidium", "s__Aureobasidium pullulans" ]
}
},
{
"id": "New.CleanUp.ReferenceOTU38306",
"metadata": {
"taxonomy": [ "k__Fungi", "p__Basidiomycota", "c__Agaricomycetes", "o__Russulales", "f__unidentified", "g__unidentified", "s__Russulales sp" ]
}
},
{
"id": "New.CleanUp.ReferenceOTU38324",
"metadata": {
"taxonomy": [ "k__Fungi", "p__Ascomycota", "c__Dothideomycetes", "o__Pleosporales", "f__Pleosporaceae", "g__Epicoccum", "s__Epicoccum nigrum" ]
}
},
{
"id": "New.CleanUp.ReferenceOTU38342",
"metadata": {
"taxonomy": [ "k__Fungi", "p__Ascomycota", "c__Dothideomycetes", "o__Capnodiales", "f__Davidiellaceae", "g__Cladosporium", "s__Cladosporium exasperatum" ]
}
},
{
"id": "New.CleanUp.ReferenceOTU38373",
"metadata": {
"taxonomy": [ "k__Fungi", "p__Basidiomycota", "c__Agaricomycetes", "o__Russulales", "f__Peniophoraceae", "g__Peniophora", "s__Peniophora cinerea" ]
}
},
{
"id": "New.CleanUp.ReferenceOTU38418",
"metadata": {
"taxonomy": [ "k__Fungi", "p__Ascomycota", "c__Eurotiomycetes", "o__Eurotiales", "f__Trichocomaceae", "g__Penicillium", "s__Penicillium sp" ]
}
},
{
"id": "New.CleanUp.ReferenceOTU38449",
"metadata": {
"taxonomy": [ "k__Fungi", "p__Basidiomycota", "c__unidentified", "o__unidentified", "f__unidentified", "g__unidentified", "s__Basidiomycota sp" ]
}
},
{
"id": "New.CleanUp.ReferenceOTU38531",
"metadata": {
"taxonomy": [ "k__Fungi", "p__Ascomycota", "c__Dothideomycetes", "o__Dothideales", "f__Dothioraceae", "g__Aureobasidium", "s__Aureobasidium pullulans" ]
}
},
{
"id": "New.CleanUp.ReferenceOTU38576",
"metadata": {
"taxonomy": [ "k__Fungi", "p__Ascomycota", "c__unidentified", "o__unidentified", "f__unidentified", "g__unidentified", "s__Ascomycota sp" ]
}
},
{
"id": "New.CleanUp.ReferenceOTU38600",
"metadata": {
"taxonomy": [ "k__Fungi", "p__Basidiomycota", "c__Agaricomycetes", "o__Russulales", "f__Peniophoraceae", "g__Entomocorticium", "s__Entomocorticium sp" ]
}
},
{
"id": "New.CleanUp.ReferenceOTU38620",
"metadata": {
"taxonomy": [ "k__Fungi", "p__Ascomycota", "c__Eurotiomycetes", "o__Chaetothyriales", "f__Herpotrichiellaceae", "g__Phaeomoniella", "s__Phaeomoniella prunicola" ]
}
},
{
"id": "New.CleanUp.ReferenceOTU38671",
"metadata": {
"taxonomy": [ "k__Fungi", "p__Ascomycota", "c__Sordariomycetes", "o__Hypocreales", "f__Nectriaceae", "g__unidentified", "s__Nectriaceae sp" ]
}
},
{
"id": "New.CleanUp.ReferenceOTU38812",
"metadata": {
"taxonomy": [ "k__Fungi", "p__Basidiomycota", "c__Agaricomycetes", "o__Russulales", "f__Peniophoraceae", "g__Peniophora", "s__Peniophora cinerea" ]
}
},
{
"id": "New.CleanUp.ReferenceOTU38940",
"metadata": {
"taxonomy": [ "k__Fungi", "p__Ascomycota", "c__Dothideomycetes", "o__Pleosporales", "f__Incertae sedis", "g__Didymella", "s__Didymella fabae" ]
}
},
{
"id": "New.CleanUp.ReferenceOTU38954",
"metadata": {
"taxonomy": [ "k__Fungi", "p__Ascomycota", "c__Sordariomycetes", "o__Incertae sedis", "f__Glomerellaceae", "g__Glomerella", "s__Glomerella acutata" ]
}
},
{
"id": "New.CleanUp.ReferenceOTU39001",
"metadata": {
"taxonomy": [ "k__Fungi", "p__Ascomycota", "c__Dothideomycetes", "o__Capnodiales", "f__Davidiellaceae", "g__Cladosporium", "s__Cladosporium exasperatum" ]
}
},
{
"id": "New.CleanUp.ReferenceOTU39075",
"metadata": {
"taxonomy": [ "k__Fungi", "p__Basidiomycota", "c__Microbotryomycetes", "o__Sporidiobolales", "f__Incertae sedis", "g__Sporobolomyces", "s__Sporobolomyces gracilis" ]
}
},
{
"id": "New.CleanUp.ReferenceOTU39235",
"metadata": {
"taxonomy": [ "k__Fungi", "p__Ascomycota", "c__Dothideomycetes", "o__Botryosphaeriales", "f__Botryosphaeriaceae", "g__Botryosphaeria", "s__Botryosphaeria ramosa" ]
}
},
{
"id": "New.CleanUp.ReferenceOTU39442",
"metadata": {
"taxonomy": [ "k__Fungi", "p__Ascomycota", "c__Dothideomycetes", "o__Dothideales", "f__Dothioraceae", "g__Aureobasidium", "s__Aureobasidium pullulans" ]
}
},
{
"id": "New.CleanUp.ReferenceOTU39461",
"metadata": {
"taxonomy": [ "k__Fungi", "p__Ascomycota", "c__unidentified", "o__unidentified", "f__unidentified", "g__unidentified", "s__Ascomycota sp" ]
}
},
{
"id": "New.CleanUp.ReferenceOTU39485",
"metadata": {
"taxonomy": [ "k__Fungi", "p__Basidiomycota", "c__Agaricomycetes", "o__Polyporales", "f__Phanerochaetaceae", "g__Hyphodermella", "s__Hyphodermella rosae" ]
}
},
{
"id": "New.CleanUp.ReferenceOTU39625",
"metadata": {
"taxonomy": [ "k__Fungi", "p__Basidiomycota", "c__unidentified", "o__unidentified", "f__unidentified", "g__unidentified", "s__Basidiomycota sp" ]
}
},
{
"id": "New.CleanUp.ReferenceOTU39732",
"metadata": {
"taxonomy": [ "k__Fungi", "p__Ascomycota", "c__Dothideomycetes", "o__Capnodiales", "f__Davidiellaceae", "g__Cladosporium", "s__Cladosporium exasperatum" ]
}
},
{
"id": "New.CleanUp.ReferenceOTU39812",
"metadata": {
"taxonomy": [ "k__Fungi", "p__Ascomycota", "c__Dothideomycetes", "o__Pleosporales", "f__Phaeosphaeriaceae", "g__unidentified", "s__Phaeosphaeriaceae sp" ]
}
},
{
"id": "New.CleanUp.ReferenceOTU39833",
"metadata": {
"taxonomy": [ "k__Fungi", "p__Basidiomycota", "c__Agaricomycetes", "o__Russulales", "f__unidentified", "g__unidentified", "s__Russulales sp" ]
}
},
{
"id": "New.CleanUp.ReferenceOTU39844",
"metadata": {
"taxonomy": [ "k__Fungi", "p__Ascomycota", "c__Dothideomycetes", "o__Pleosporales", "f__Pleosporaceae", "g__Alternaria", "s__Alternaria alternata" ]
}
},
{
"id": "New.CleanUp.ReferenceOTU39870",
"metadata": {
"taxonomy": [ "k__Fungi", "p__Ascomycota", "c__Dothideomycetes", "o__Dothideales", "f__Dothioraceae", "g__Aureobasidium", "s__Aureobasidium pullulans" ]
}
},
{
"id": "New.CleanUp.ReferenceOTU40022",
"metadata": {
"taxonomy": [ "k__Fungi", "p__Basidiomycota", "c__unidentified", "o__unidentified", "f__unidentified", "g__unidentified", "s__Basidiomycota sp" ]
}
},
{
"id": "New.CleanUp.ReferenceOTU40049",
"metadata": {
"taxonomy": [ "k__Fungi", "p__Ascomycota", "c__Dothideomycetes", "o__Capnodiales", "f__Davidiellaceae", "g__Cladosporium", "s__Cladosporium exasperatum" ]
}
},
{
"id": "New.CleanUp.ReferenceOTU40377",
"metadata": {
"taxonomy": [ "k__Fungi", "p__Ascomycota", "c__unidentified", "o__unidentified", "f__unidentified", "g__unidentified", "s__Ascomycota sp" ]
}
},
{
"id": "New.CleanUp.ReferenceOTU40398",
"metadata": {
"taxonomy": [ "k__Fungi", "p__Ascomycota", "c__unidentified", "o__unidentified", "f__unidentified", "g__unidentified", "s__Ascomycota sp" ]
}
},
{
"id": "New.CleanUp.ReferenceOTU40414",
"metadata": {
"taxonomy": [ "k__Fungi", "p__Basidiomycota", "c__Microbotryomycetes", "o__Sporidiobolales", "f__Incertae sedis", "g__Sporobolomyces", "s__Sporobolomyces gracilis" ]
}
},
{
"id": "New.CleanUp.ReferenceOTU40455",
"metadata": {
"taxonomy": [ "k__Fungi", "p__Basidiomycota", "c__Agaricomycetes", "o__Hymenochaetales", "f__Schizoporaceae", "g__Xylodon", "s__Xylodon crustosus" ]
}
},
{
"id": "New.CleanUp.ReferenceOTU40509",
"metadata": {
"taxonomy": [ "k__Fungi", "p__Basidiomycota", "c__Tremellomycetes", "o__Tremellales", "f__Incertae sedis", "g__Derxomyces", "s__Derxomyces mrakii" ]
}
},
{
"id": "New.CleanUp.ReferenceOTU40552",
"metadata": {
"taxonomy": [ "k__Fungi", "p__Basidiomycota", "c__Agaricomycetes", "o__Russulales", "f__unidentified", "g__unidentified", "s__Russulales sp" ]
}
},
{
"id": "New.CleanUp.ReferenceOTU40604",
"metadata": {
"taxonomy": [ "k__Fungi", "p__Ascomycota", "c__Dothideomycetes", "o__Pleosporales", "f__unidentified", "g__unidentified", "s__Pleosporales sp" ]
}
},
{
"id": "New.CleanUp.ReferenceOTU40652",
"metadata": {
"taxonomy": [ "k__Fungi", "p__Ascomycota", "c__Eurotiomycetes", "o__Eurotiales", "f__Trichocomaceae", "g__Aspergillus", "s__Aspergillus ibericus" ]
}
},
{
"id": "New.CleanUp.ReferenceOTU40711",
"metadata": {
"taxonomy": [ "k__Fungi", "p__Ascomycota", "c__Dothideomycetes", "o__Capnodiales", "f__Davidiellaceae", "g__Cladosporium", "s__Cladosporium exasperatum" ]
}
},
{
"id": "New.CleanUp.ReferenceOTU41039",
"metadata": {
"taxonomy": [ "k__Fungi", "p__Ascomycota", "c__Dothideomycetes", "o__Pleosporales", "f__Montagnulaceae", "g__Paraconiothyrium", "s__Paraconiothyrium hawaiiense" ]
}
},
{
"id": "New.CleanUp.ReferenceOTU41124",
"metadata": {
"taxonomy": [ "k__Fungi", "p__Ascomycota", "c__Sordariomycetes", "o__Xylariales", "f__Amphisphaeriaceae", "g__Pestalotiopsis", "s__Pestalotiopsis clavata" ]
}
},
{
"id": "New.CleanUp.ReferenceOTU41154",
"metadata": {
"taxonomy": [ "k__Fungi", "p__Ascomycota", "c__Saccharomycetes", "o__Saccharomycetales", "f__Pichiaceae", "g__Pichia", "s__Pichia kluyveri" ]
}
},
{
"id": "New.CleanUp.ReferenceOTU41279",
"metadata": {
"taxonomy": [ "k__Fungi", "p__Ascomycota", "c__Dothideomycetes", "o__Dothideales", "f__Dothioraceae", "g__Aureobasidium", "s__Aureobasidium pullulans" ]
}
},
{
"id": "New.CleanUp.ReferenceOTU41425",
"metadata": {
"taxonomy": [ "k__Fungi", "p__Basidiomycota", "c__Cystobasidiomycetes", "o__Erythrobasidiales", "f__Incertae sedis", "g__Erythrobasidium", "s__Erythrobasidium hasegawianum" ]
}
},
{
"id": "New.CleanUp.ReferenceOTU41469",
"metadata": {
"taxonomy": [ "k__Fungi", "p__Ascomycota", "c__unidentified", "o__unidentified", "f__unidentified", "g__unidentified", "s__Ascomycota sp" ]
}
},
{
"id": "New.CleanUp.ReferenceOTU41528",
"metadata": {
"taxonomy": [ "k__Fungi", "p__Ascomycota", "c__Sordariomycetes", "o__Trichosphaeriales", "f__Incertae sedis", "g__unidentified", "s__Incertae sedis sp" ]
}
},
{
"id": "New.CleanUp.ReferenceOTU41692",
"metadata": {
"taxonomy": [ "k__Fungi", "p__Ascomycota", "c__Sordariomycetes", "o__Hypocreales", "f__Nectriaceae", "g__unidentified", "s__Nectriaceae sp" ]
}
},
{
"id": "New.CleanUp.ReferenceOTU41732",
"metadata": {
"taxonomy": [ "k__Fungi", "p__Basidiomycota", "c__Agaricomycetes", "o__Russulales", "f__unidentified", "g__unidentified", "s__Russulales sp" ]
}
},
{
"id": "New.CleanUp.ReferenceOTU41813",
"metadata": {
"taxonomy": [ "k__Fungi", "p__Ascomycota", "c__Dothideomycetes", "o__Capnodiales", "f__Davidiellaceae", "g__Cladosporium", "s__Cladosporium exasperatum" ]
}
},
{
"id": "New.CleanUp.ReferenceOTU41952",
"metadata": {
"taxonomy": [ "k__Fungi", "p__Ascomycota", "c__Dothideomycetes", "o__Pleosporales", "f__Pleosporaceae", "g__Alternaria", "s__Alternaria alternata" ]
}
},
{
"id": "New.CleanUp.ReferenceOTU41959",
"metadata": {
"taxonomy": [ "k__Fungi", "p__Basidiomycota", "c__Agaricomycetes", "o__Agaricales", "f__Pleurotaceae", "g__Pleurotus", "s__Pleurotus djamor" ]
}
},
{
"id": "New.CleanUp.ReferenceOTU41979",
"metadata": {
"taxonomy": [ "k__Fungi", "p__Ascomycota", "c__Dothideomycetes", "o__Dothideales", "f__Dothioraceae", "g__Aureobasidium", "s__Aureobasidium pullulans" ]
}
},
{
"id": "New.CleanUp.ReferenceOTU42100",
"metadata": {
"taxonomy": [ "k__Fungi", "p__Ascomycota", "c__unidentified", "o__unidentified", "f__unidentified", "g__unidentified", "s__Ascomycota sp" ]
}
},
{
"id": "New.CleanUp.ReferenceOTU42110",
"metadata": {
"taxonomy": [ "k__Fungi", "p__Ascomycota", "c__Sordariomycetes", "o__Diaporthales", "f__Togniniaceae", "g__Phaeoacremonium", "s__Phaeoacremonium angustius" ]
}
},
{
"id": "New.CleanUp.ReferenceOTU42256",
"metadata": {
"taxonomy": [ "k__Fungi", "p__Ascomycota", "c__Sordariomycetes", "o__Hypocreales", "f__Nectriaceae", "g__unidentified", "s__Nectriaceae sp" ]
}
},
{
"id": "New.CleanUp.ReferenceOTU42369",
"metadata": {
"taxonomy": [ "k__Fungi", "p__Ascomycota", "c__Sordariomycetes", "o__Incertae sedis", "f__Glomerellaceae", "g__Glomerella", "s__Glomerella acutata" ]
}
},
{
"id": "New.CleanUp.ReferenceOTU42551",
"metadata": {
"taxonomy": [ "k__Fungi", "p__Ascomycota", "c__Dothideomycetes", "o__Pleosporales", "f__Pleosporaceae", "g__Alternaria", "s__Alternaria alternata" ]
}
},
{
"id": "New.CleanUp.ReferenceOTU42718",
"metadata": {
"taxonomy": [ "k__Fungi", "p__Ascomycota", "c__Dothideomycetes", "o__Dothideales", "f__Dothioraceae", "g__Aureobasidium", "s__Aureobasidium pullulans" ]
}
},
{
"id": "New.CleanUp.ReferenceOTU42760",
"metadata": {
"taxonomy": [ "k__Fungi", "p__Ascomycota", "c__Sordariomycetes", "o__Hypocreales", "f__Nectriaceae", "g__unidentified", "s__Nectriaceae sp" ]
}
},
{
"id": "New.CleanUp.ReferenceOTU42761",
"metadata": {
"taxonomy": [ "k__Fungi", "p__Ascomycota", "c__Dothideomycetes", "o__Dothideales", "f__Dothioraceae", "g__Aureobasidium", "s__Aureobasidium pullulans" ]
}
},
{
"id": "New.CleanUp.ReferenceOTU42879",
"metadata": {
"taxonomy": [ "k__Fungi", "p__Basidiomycota", "c__Agaricomycetes", "o__Boletales", "f__Serpulaceae", "g__Austropaxillus", "s__Austropaxillus squarrosus" ]
}
},
{
"id": "New.CleanUp.ReferenceOTU42898",
"metadata": {
"taxonomy": [ "k__Fungi", "p__Ascomycota", "c__Dothideomycetes", "o__Botryosphaeriales", "f__Botryosphaeriaceae", "g__Botryosphaeria", "s__Botryosphaeria ramosa" ]
}
},
{
"id": "New.CleanUp.ReferenceOTU43080",
"metadata": {
"taxonomy": [ "k__Fungi", "p__Basidiomycota", "c__Agaricomycetes", "o__Russulales", "f__Peniophoraceae", "g__Entomocorticium", "s__Entomocorticium sp" ]
}
},
{
"id": "New.CleanUp.ReferenceOTU43149",
"metadata": {
"taxonomy": [ "k__Fungi", "p__Ascomycota", "c__Dothideomycetes", "o__Pleosporales", "f__Montagnulaceae", "g__Paraconiothyrium", "s__Paraconiothyrium hawaiiense" ]
}
},
{
"id": "New.CleanUp.ReferenceOTU43172",
"metadata": {
"taxonomy": [ "k__Fungi", "p__Ascomycota", "c__Sordariomycetes", "o__Hypocreales", "f__Incertae sedis", "g__Sarocladium", "s__Sarocladium strictum" ]
}
},
{
"id": "New.CleanUp.ReferenceOTU43250",
"metadata": {
"taxonomy": [ "k__Fungi", "p__Ascomycota", "c__Eurotiomycetes", "o__Chaetothyriales", "f__Herpotrichiellaceae", "g__Phaeomoniella", "s__Phaeomoniella prunicola" ]
}
},
{
"id": "New.CleanUp.ReferenceOTU43258",
"metadata": {
"taxonomy": [ "k__Fungi", "p__Ascomycota", "c__Sordariomycetes", "o__Diaporthales", "f__Togniniaceae", "g__Phaeoacremonium", "s__Phaeoacremonium angustius" ]
}
},
{
"id": "New.CleanUp.ReferenceOTU43375",
"metadata": {
"taxonomy": [ "k__Fungi", "p__Ascomycota", "c__Dothideomycetes", "o__Dothideales", "f__Dothioraceae", "g__unidentified", "s__Dothioraceae sp" ]
}
},
{
"id": "New.CleanUp.ReferenceOTU43445",
"metadata": {
"taxonomy": [ "k__Fungi", "p__Ascomycota", "c__Dothideomycetes", "o__Dothideales", "f__Dothioraceae", "g__Aureobasidium", "s__Aureobasidium pullulans" ]
}
},
{
"id": "New.CleanUp.ReferenceOTU43548",
"metadata": {
"taxonomy": [ "k__Fungi", "p__Ascomycota", "c__Dothideomycetes", "o__Dothideales", "f__Dothioraceae", "g__Aureobasidium", "s__Aureobasidium pullulans" ]
}
},
{
"id": "New.CleanUp.ReferenceOTU43682",
"metadata": {
"taxonomy": [ "k__Fungi", "p__Ascomycota", "c__Dothideomycetes", "o__Capnodiales", "f__Davidiellaceae", "g__Cladosporium", "s__Cladosporium exasperatum" ]
}
},
{
"id": "New.CleanUp.ReferenceOTU43838",
"metadata": {
"taxonomy": [ "k__Fungi", "p__Ascomycota", "c__Sordariomycetes", "o__Hypocreales", "f__Hypocreaceae", "g__Trichoderma", "s__Trichoderma orientale" ]
}
},
{
"id": "New.CleanUp.ReferenceOTU43940",
"metadata": {
"taxonomy": [ "k__Fungi", "p__Basidiomycota", "c__Agaricomycetes", "o__Russulales", "f__Peniophoraceae", "g__Peniophora", "s__Peniophora cinerea" ]
}
},
{
"id": "New.CleanUp.ReferenceOTU43958",
"metadata": {
"taxonomy": [ "k__Fungi", "p__Ascomycota", "c__Dothideomycetes", "o__Botryosphaeriales", "f__Botryosphaeriaceae", "g__Botryosphaeria", "s__Botryosphaeria ramosa" ]
}
},
{
"id": "New.CleanUp.ReferenceOTU43963",
"metadata": {
"taxonomy": [ "k__Fungi", "p__Basidiomycota", "c__Agaricomycetes", "o__Russulales", "f__Peniophoraceae", "g__Entomocorticium", "s__Entomocorticium sp" ]
}
},
{
"id": "New.CleanUp.ReferenceOTU43999",
"metadata": {
"taxonomy": [ "k__Fungi", "p__Ascomycota", "c__Dothideomycetes", "o__Pleosporales", "f__Pleosporaceae", "g__Alternaria", "s__Alternaria infectoria" ]
}
},
{
"id": "New.CleanUp.ReferenceOTU44039",
"metadata": {
"taxonomy": [ "k__Fungi", "p__Ascomycota", "c__Dothideomycetes", "o__Capnodiales", "f__Davidiellaceae", "g__Cladosporium", "s__Cladosporium exasperatum" ]
}
},
{
"id": "New.CleanUp.ReferenceOTU44180",
"metadata": {
"taxonomy": [ "k__Fungi", "p__Ascomycota", "c__unidentified", "o__unidentified", "f__unidentified", "g__unidentified", "s__Ascomycota sp" ]
}
},
{
"id": "New.CleanUp.ReferenceOTU44315",
"metadata": {
"taxonomy": [ "k__Fungi", "p__Basidiomycota", "c__Agaricomycetes", "o__Russulales", "f__unidentified", "g__unidentified", "s__Russulales sp" ]
}
},
{
"id": "New.CleanUp.ReferenceOTU44396",
"metadata": {
"taxonomy": [ "k__Fungi", "p__Basidiomycota", "c__Agaricomycetes", "o__Russulales", "f__Peniophoraceae", "g__Peniophora", "s__Peniophora cinerea" ]
}
},
{
"id": "New.CleanUp.ReferenceOTU44404",
"metadata": {
"taxonomy": [ "k__Fungi", "p__Basidiomycota", "c__Agaricomycetes", "o__Russulales", "f__unidentified", "g__unidentified", "s__Russulales sp" ]
}
},
{
"id": "New.CleanUp.ReferenceOTU44487",
"metadata": {
"taxonomy": [ "k__Fungi", "p__Ascomycota", "c__Sordariomycetes", "o__Diaporthales", "f__Valsaceae", "g__unidentified", "s__Valsaceae sp" ]
}
},
{
"id": "New.CleanUp.ReferenceOTU44561",
"metadata": {
"taxonomy": [ "k__Fungi", "p__unidentified", "c__unidentified", "o__unidentified", "f__unidentified", "g__unidentified", "s__Fungi sp" ]
}
},
{
"id": "New.CleanUp.ReferenceOTU44600",
"metadata": {
"taxonomy": [ "k__Fungi", "p__Ascomycota", "c__Dothideomycetes", "o__Pleosporales", "f__Pleosporaceae", "g__Alternaria", "s__Alternaria alternata" ]
}
},
{
"id": "New.CleanUp.ReferenceOTU44602",
"metadata": {
"taxonomy": [ "k__Fungi", "p__Ascomycota", "c__Dothideomycetes", "o__Pleosporales", "f__unidentified", "g__unidentified", "s__Pleosporales sp" ]
}
},
{
"id": "New.CleanUp.ReferenceOTU44637",
"metadata": {
"taxonomy": [ "k__Fungi", "p__Ascomycota", "c__Dothideomycetes", "o__Capnodiales", "f__Davidiellaceae", "g__Cladosporium", "s__Cladosporium exasperatum" ]
}
},
{
"id": "New.CleanUp.ReferenceOTU44719",
"metadata": {
"taxonomy": [ "k__Fungi", "p__Basidiomycota", "c__Microbotryomycetes", "o__Sporidiobolales", "f__Incertae sedis", "g__Sporobolomyces", "s__Sporobolomyces gracilis" ]
}
},
{
"id": "New.CleanUp.ReferenceOTU44727",
"metadata": {
"taxonomy": [ "k__Fungi", "p__Ascomycota", "c__Sordariomycetes", "o__Hypocreales", "f__Nectriaceae", "g__unidentified", "s__Nectriaceae sp" ]
}
},
{
"id": "New.CleanUp.ReferenceOTU44846",
"metadata": {
"taxonomy": [ "k__Fungi", "p__Ascomycota", "c__Eurotiomycetes", "o__Chaetothyriales", "f__Herpotrichiellaceae", "g__Phaeomoniella", "s__Phaeomoniella sp" ]
}
},
{
"id": "New.CleanUp.ReferenceOTU44885",
"metadata": {
"taxonomy": [ "k__Fungi", "p__Basidiomycota", "c__Microbotryomycetes", "o__Sporidiobolales", "f__Incertae sedis", "g__Sporobolomyces", "s__Sporobolomyces gracilis" ]
}
},
{
"id": "New.CleanUp.ReferenceOTU44892",
"metadata": {
"taxonomy": [ "k__Fungi", "p__Ascomycota", "c__Eurotiomycetes", "o__Chaetothyriales", "f__Herpotrichiellaceae", "g__Phaeomoniella", "s__Phaeomoniella prunicola" ]
}
},
{
"id": "New.CleanUp.ReferenceOTU44896",
"metadata": {
"taxonomy": [ "k__Fungi", "p__Ascomycota", "c__unidentified", "o__unidentified", "f__unidentified", "g__unidentified", "s__Ascomycota sp" ]
}
},
{
"id": "New.CleanUp.ReferenceOTU45044",
"metadata": {
"taxonomy": [ "k__Fungi", "p__Ascomycota", "c__Dothideomycetes", "o__Dothideales", "f__Dothioraceae", "g__Aureobasidium", "s__Aureobasidium pullulans" ]
}
},
{
"id": "New.CleanUp.ReferenceOTU45058",
"metadata": {
"taxonomy": [ "k__Fungi", "p__Ascomycota", "c__Dothideomycetes", "o__Pleosporales", "f__Pleosporaceae", "g__Stemphylium", "s__Stemphylium herbarum" ]
}
},
{
"id": "New.CleanUp.ReferenceOTU45090",
"metadata": {
"taxonomy": [ "k__Fungi", "p__Basidiomycota", "c__Agaricomycetes", "o__Russulales", "f__unidentified", "g__unidentified", "s__Russulales sp" ]
}
},
{
"id": "New.CleanUp.ReferenceOTU45222",
"metadata": {
"taxonomy": [ "k__Fungi", "p__Basidiomycota", "c__Agaricomycetes", "o__Russulales", "f__unidentified", "g__unidentified", "s__Russulales sp" ]
}
},
{
"id": "New.CleanUp.ReferenceOTU45301",
"metadata": {
"taxonomy": [ "k__Fungi", "p__Ascomycota", "c__Saccharomycetes", "o__Saccharomycetales", "f__Pichiaceae", "g__Pichia", "s__Pichia kluyveri" ]
}
},
{
"id": "New.CleanUp.ReferenceOTU45364",
"metadata": {
"taxonomy": [ "k__Fungi", "p__Ascomycota", "c__unidentified", "o__unidentified", "f__unidentified", "g__unidentified", "s__Ascomycota sp" ]
}
},
{
"id": "New.CleanUp.ReferenceOTU45414",
"metadata": {
"taxonomy": [ "k__Fungi", "p__Basidiomycota", "c__Microbotryomycetes", "o__Sporidiobolales", "f__Incertae sedis", "g__Rhodotorula", "s__Rhodotorula acheniorum" ]
}
},
{
"id": "New.CleanUp.ReferenceOTU45598",
"metadata": {
"taxonomy": [ "k__Fungi", "p__Ascomycota", "c__Lecanoromycetes", "o__Umbilicariales", "f__Umbilicariaceae", "g__Umbilicaria", "s__Umbilicaria sp" ]
}
},
{
"id": "New.CleanUp.ReferenceOTU45846",
"metadata": {
"taxonomy": [ "k__Fungi", "p__Ascomycota", "c__Dothideomycetes", "o__Capnodiales", "f__Mycosphaerellaceae", "g__Mycosphaerella", "s__Mycosphaerella berkeleyi" ]
}
},
{
"id": "New.CleanUp.ReferenceOTU45859",
"metadata": {
"taxonomy": [ "k__Fungi", "p__Ascomycota", "c__Saccharomycetes", "o__Saccharomycetales", "f__Metschnikowiaceae", "g__Clavispora", "s__Clavispora lusitaniae" ]
}
},
{
"id": "New.CleanUp.ReferenceOTU45896",
"metadata": {
"taxonomy": [ "k__Fungi", "p__Ascomycota", "c__Dothideomycetes", "o__Dothideales", "f__Dothioraceae", "g__Aureobasidium", "s__Aureobasidium pullulans" ]
}
},
{
"id": "New.CleanUp.ReferenceOTU45899",
"metadata": {
"taxonomy": [ "k__Fungi", "p__Ascomycota", "c__Dothideomycetes", "o__Dothideales", "f__Dothioraceae", "g__Aureobasidium", "s__Aureobasidium pullulans" ]
}
},
{
"id": "New.CleanUp.ReferenceOTU45916",
"metadata": {
"taxonomy": [ "k__Fungi", "p__Ascomycota", "c__Taphrinomycetes", "o__Taphrinales", "f__unidentified", "g__unidentified", "s__Taphrinales sp" ]
}
},
{
"id": "New.CleanUp.ReferenceOTU45940",
"metadata": {
"taxonomy": [ "k__Fungi", "p__Basidiomycota", "c__Agaricomycetes", "o__Agaricales", "f__unidentified", "g__unidentified", "s__Agaricales sp" ]
}
},
{
"id": "New.CleanUp.ReferenceOTU46130",
"metadata": {
"taxonomy": [ "k__Fungi", "p__Ascomycota", "c__Dothideomycetes", "o__Pleosporales", "f__Pleosporaceae", "g__Alternaria", "s__Alternaria alternata" ]
}
},
{
"id": "New.CleanUp.ReferenceOTU46133",
"metadata": {
"taxonomy": [ "k__Fungi", "p__Ascomycota", "c__Dothideomycetes", "o__Dothideales", "f__Dothioraceae", "g__Aureobasidium", "s__Aureobasidium pullulans" ]
}
},
{
"id": "New.CleanUp.ReferenceOTU46360",
"metadata": {
"taxonomy": [ "k__Fungi", "p__Basidiomycota", "c__Agaricomycetes", "o__Russulales", "f__Peniophoraceae", "g__Peniophora", "s__Peniophora cinerea" ]
}
},
{
"id": "New.CleanUp.ReferenceOTU46409",
"metadata": {
"taxonomy": [ "k__Fungi", "p__Basidiomycota", "c__Exobasidiomycetes", "o__Microstromatales", "f__Quambalariaceae", "g__Quambalaria", "s__Quambalaria cyanescens" ]
}
},
{
"id": "New.CleanUp.ReferenceOTU46444",
"metadata": {
"taxonomy": [ "k__Fungi", "p__Basidiomycota", "c__Microbotryomycetes", "o__Sporidiobolales", "f__Incertae sedis", "g__Sporobolomyces", "s__Sporobolomyces gracilis" ]
}
},
{
"id": "New.CleanUp.ReferenceOTU46651",
"metadata": {
"taxonomy": [ "k__Fungi", "p__Ascomycota", "c__Dothideomycetes", "o__Dothideales", "f__Dothioraceae", "g__Aureobasidium", "s__Aureobasidium pullulans" ]
}
},
{
"id": "New.CleanUp.ReferenceOTU46803",
"metadata": {
"taxonomy": [ "k__Fungi", "p__Ascomycota", "c__Lecanoromycetes", "o__Teloschistales", "f__Teloschistaceae", "g__Athallia", "s__Athallia cerinella" ]
}
},
{
"id": "New.CleanUp.ReferenceOTU46973",
"metadata": {
"taxonomy": [ "k__Fungi", "p__Basidiomycota", "c__Microbotryomycetes", "o__Sporidiobolales", "f__Incertae sedis", "g__Rhodosporidium", "s__Rhodosporidium babjevae" ]
}
},
{
"id": "New.CleanUp.ReferenceOTU46993",
"metadata": {
"taxonomy": [ "k__Fungi", "p__Ascomycota", "c__Dothideomycetes", "o__Capnodiales", "f__Davidiellaceae", "g__Cladosporium", "s__Cladosporium exasperatum" ]
}
},
{
"id": "New.CleanUp.ReferenceOTU47173",
"metadata": {
"taxonomy": [ "k__Fungi", "p__Ascomycota", "c__Incertae sedis", "o__Incertae sedis", "f__Incertae sedis", "g__Knufia", "s__Knufia perforans" ]
}
},
{
"id": "New.CleanUp.ReferenceOTU47230",
"metadata": {
"taxonomy": [ "k__Fungi", "p__Basidiomycota", "c__Tremellomycetes", "o__Tremellales", "f__Incertae sedis", "g__Kwoniella", "s__Kwoniella botswanensis" ]
}
},
{
"id": "New.CleanUp.ReferenceOTU47380",
"metadata": {
"taxonomy": [ "k__Fungi", "p__Basidiomycota", "c__Tremellomycetes", "o__Tremellales", "f__Incertae sedis", "g__Kwoniella", "s__Kwoniella mangrovensis" ]
}
},
{
"id": "New.CleanUp.ReferenceOTU47439",
"metadata": {
"taxonomy": [ "k__Fungi", "p__Ascomycota", "c__Eurotiomycetes", "o__Chaetothyriales", "f__Herpotrichiellaceae", "g__Phaeomoniella", "s__Phaeomoniella sp" ]
}
},
{
"id": "New.CleanUp.ReferenceOTU47479",
"metadata": {
"taxonomy": [ "k__Fungi", "p__Ascomycota", "c__unidentified", "o__unidentified", "f__unidentified", "g__unidentified", "s__Ascomycota sp" ]
}
},
{
"id": "New.CleanUp.ReferenceOTU47518",
"metadata": {
"taxonomy": [ "k__Fungi", "p__Ascomycota", "c__Dothideomycetes", "o__Pleosporales", "f__Phaeosphaeriaceae", "g__Stagonospora", "s__Stagonospora foliicola" ]
}
},
{
"id": "New.CleanUp.ReferenceOTU47545",
"metadata": {
"taxonomy": [ "k__Fungi", "p__Ascomycota", "c__unidentified", "o__unidentified", "f__unidentified", "g__unidentified", "s__Ascomycota sp" ]
}
},
{
"id": "New.CleanUp.ReferenceOTU47657",
"metadata": {
"taxonomy": [ "k__Fungi", "p__Ascomycota", "c__Dothideomycetes", "o__Pleosporales", "f__Pleosporaceae", "g__Alternaria", "s__Alternaria alternata" ]
}
},
{
"id": "New.CleanUp.ReferenceOTU47685",
"metadata": {
"taxonomy": [ "k__Fungi", "p__Ascomycota", "c__unidentified", "o__unidentified", "f__unidentified", "g__unidentified", "s__Ascomycota sp" ]
}
},
{
"id": "New.CleanUp.ReferenceOTU47777",
"metadata": {
"taxonomy": [ "k__Fungi", "p__Basidiomycota", "c__unidentified", "o__unidentified", "f__unidentified", "g__unidentified", "s__Basidiomycota sp" ]
}
},
{
"id": "New.CleanUp.ReferenceOTU47854",
"metadata": {
"taxonomy": [ "k__Fungi", "p__Basidiomycota", "c__Agaricomycetes", "o__Agaricales", "f__Physalacriaceae", "g__Cylindrobasidium", "s__Cylindrobasidium evolvens" ]
}
},
{
"id": "New.CleanUp.ReferenceOTU47935",
"metadata": {
"taxonomy": [ "k__Fungi", "p__Basidiomycota", "c__Agaricomycetes", "o__Russulales", "f__unidentified", "g__unidentified", "s__Russulales sp" ]
}
},
{
"id": "New.CleanUp.ReferenceOTU47943",
"metadata": {
"taxonomy": [ "k__Fungi", "p__Basidiomycota", "c__Exobasidiomycetes", "o__Exobasidiales", "f__Exobasidiaceae", "g__Exobasidium", "s__Exobasidium formosanum" ]
}
},
{
"id": "New.CleanUp.ReferenceOTU47967",
"metadata": {
"taxonomy": [ "k__Fungi", "p__Ascomycota", "c__Dothideomycetes", "o__Capnodiales", "f__Davidiellaceae", "g__Cladosporium", "s__Cladosporium exasperatum" ]
}
},
{
"id": "New.CleanUp.ReferenceOTU47977",
"metadata": {
"taxonomy": [ "k__Fungi", "p__Ascomycota", "c__unidentified", "o__unidentified", "f__unidentified", "g__unidentified", "s__Ascomycota sp" ]
}
},
{
"id": "New.CleanUp.ReferenceOTU48107",
"metadata": {
"taxonomy": [ "k__Fungi", "p__Basidiomycota", "c__Agaricomycetes", "o__Atheliales", "f__Atheliaceae", "g__Amphinema", "s__Amphinema byssoides" ]
}
},
{
"id": "New.CleanUp.ReferenceOTU48136",
"metadata": {
"taxonomy": [ "k__Fungi", "p__Ascomycota", "c__Dothideomycetes", "o__Pleosporales", "f__Pleosporaceae", "g__Stemphylium", "s__Stemphylium herbarum" ]
}
},
{
"id": "New.CleanUp.ReferenceOTU48144",
"metadata": {
"taxonomy": [ "k__Fungi", "p__Ascomycota", "c__Dothideomycetes", "o__Pleosporales", "f__unidentified", "g__unidentified", "s__Pleosporales sp" ]
}
},
{
"id": "New.CleanUp.ReferenceOTU48148",
"metadata": {
"taxonomy": [ "k__Fungi", "p__Basidiomycota", "c__Agaricomycetes", "o__Russulales", "f__Peniophoraceae", "g__Peniophora", "s__Peniophora cinerea" ]
}
},
{
"id": "New.CleanUp.ReferenceOTU48149",
"metadata": {
"taxonomy": [ "k__Fungi", "p__Ascomycota", "c__Dothideomycetes", "o__Dothideales", "f__Dothioraceae", "g__Aureobasidium", "s__Aureobasidium pullulans" ]
}
},
{
"id": "New.CleanUp.ReferenceOTU48158",
"metadata": {
"taxonomy": [ "k__Fungi", "p__Basidiomycota", "c__Microbotryomycetes", "o__Sporidiobolales", "f__Incertae sedis", "g__Sporobolomyces", "s__Sporobolomyces gracilis" ]
}
},
{
"id": "New.CleanUp.ReferenceOTU48315",
"metadata": {
"taxonomy": [ "k__Fungi", "p__Ascomycota", "c__unidentified", "o__unidentified", "f__unidentified", "g__unidentified", "s__Ascomycota sp" ]
}
},
{
"id": "New.CleanUp.ReferenceOTU48328",
"metadata": {
"taxonomy": [ "k__Fungi", "p__Ascomycota", "c__Dothideomycetes", "o__Dothideales", "f__Dothioraceae", "g__Aureobasidium", "s__Aureobasidium pullulans" ]
}
},
{
"id": "New.CleanUp.ReferenceOTU48379",
"metadata": {
"taxonomy": [ "k__Fungi", "p__Basidiomycota", "c__Agaricomycetes", "o__Russulales", "f__Peniophoraceae", "g__Peniophora", "s__Peniophora cinerea" ]
}
},
{
"id": "New.CleanUp.ReferenceOTU48387",
"metadata": {
"taxonomy": [ "k__Fungi", "p__Basidiomycota", "c__Microbotryomycetes", "o__Sporidiobolales", "f__Incertae sedis", "g__Sporobolomyces", "s__Sporobolomyces gracilis" ]
}
},
{
"id": "New.CleanUp.ReferenceOTU48401",
"metadata": {
"taxonomy": [ "k__Fungi", "p__Ascomycota", "c__Dothideomycetes", "o__Pleosporales", "f__Incertae sedis", "g__Didymella", "s__Didymella phacae" ]
}
},
{
"id": "New.CleanUp.ReferenceOTU48578",
"metadata": {
"taxonomy": [ "k__Fungi", "p__Ascomycota", "c__Dothideomycetes", "o__Capnodiales", "f__Davidiellaceae", "g__Cladosporium", "s__Cladosporium exasperatum" ]
}
},
{
"id": "New.CleanUp.ReferenceOTU48702",
"metadata": {
"taxonomy": [ "k__Fungi", "p__Ascomycota", "c__unidentified", "o__unidentified", "f__unidentified", "g__unidentified", "s__Ascomycota sp" ]
}
},
{
"id": "New.CleanUp.ReferenceOTU48712",
"metadata": {
"taxonomy": [ "k__Fungi", "p__Ascomycota", "c__Sordariomycetes", "o__Incertae sedis", "f__Glomerellaceae", "g__Glomerella", "s__Glomerella acutata" ]
}
},
{
"id": "New.CleanUp.ReferenceOTU48715",
"metadata": {
"taxonomy": [ "k__Fungi", "p__Ascomycota", "c__Eurotiomycetes", "o__Chaetothyriales", "f__Herpotrichiellaceae", "g__Phaeomoniella", "s__Phaeomoniella prunicola" ]
}
},
{
"id": "New.CleanUp.ReferenceOTU48885",
"metadata": {
"taxonomy": [ "k__Fungi", "p__Ascomycota", "c__Sordariomycetes", "o__Trichosphaeriales", "f__Incertae sedis", "g__Nigrospora", "s__Nigrospora sp" ]
}
},
{
"id": "New.CleanUp.ReferenceOTU48931",
"metadata": {
"taxonomy": [ "k__Fungi", "p__Basidiomycota", "c__Tremellomycetes", "o__Tremellales", "f__Incertae sedis", "g__Kwoniella", "s__Kwoniella mangrovensis" ]
}
},
{
"id": "New.CleanUp.ReferenceOTU48975",
"metadata": {
"taxonomy": [ "k__Fungi", "p__Ascomycota", "c__Sordariomycetes", "o__Diaporthales", "f__Diaporthaceae", "g__Diaporthe", "s__Diaporthe viticola" ]
}
},
{
"id": "New.CleanUp.ReferenceOTU49146",
"metadata": {
"taxonomy": [ "k__Fungi", "p__Ascomycota", "c__Dothideomycetes", "o__Dothideales", "f__Dothioraceae", "g__Aureobasidium", "s__Aureobasidium pullulans" ]
}
},
{
"id": "New.CleanUp.ReferenceOTU49176",
"metadata": {
"taxonomy": [ "k__Fungi", "p__Ascomycota", "c__Dothideomycetes", "o__Pleosporales", "f__Pleosporaceae", "g__Alternaria", "s__Alternaria alternata" ]
}
},
{
"id": "New.CleanUp.ReferenceOTU49232",
"metadata": {
"taxonomy": [ "k__Fungi", "p__Ascomycota", "c__Dothideomycetes", "o__Dothideales", "f__Dothioraceae", "g__Aureobasidium", "s__Aureobasidium pullulans" ]
}
},
{
"id": "New.CleanUp.ReferenceOTU49493",
"metadata": {
"taxonomy": [ "k__Fungi", "p__Ascomycota", "c__unidentified", "o__unidentified", "f__unidentified", "g__unidentified", "s__Ascomycota sp" ]
}
},
{
"id": "New.CleanUp.ReferenceOTU49504",
"metadata": {
"taxonomy": [ "k__Fungi", "p__Basidiomycota", "c__Agaricomycetes", "o__Russulales", "f__unidentified", "g__unidentified", "s__Russulales sp" ]
}
},
{
"id": "New.CleanUp.ReferenceOTU49605",
"metadata": {
"taxonomy": [ "k__Fungi", "p__Basidiomycota", "c__Agaricomycetes", "o__Russulales", "f__Peniophoraceae", "g__Peniophora", "s__Peniophora cinerea" ]
}
},
{
"id": "New.CleanUp.ReferenceOTU49681",
"metadata": {
"taxonomy": [ "k__Fungi", "p__Ascomycota", "c__Sordariomycetes", "o__Hypocreales", "f__Nectriaceae", "g__unidentified", "s__Nectriaceae sp" ]
}
},
{
"id": "New.CleanUp.ReferenceOTU49688",
"metadata": {
"taxonomy": [ "k__Fungi", "p__Ascomycota", "c__Sordariomycetes", "o__Incertae sedis", "f__Glomerellaceae", "g__Colletotrichum", "s__Colletotrichum musae" ]
}
},
{
"id": "New.CleanUp.ReferenceOTU49720",
"metadata": {
"taxonomy": [ "k__Fungi", "p__Ascomycota", "c__Sordariomycetes", "o__Incertae sedis", "f__Glomerellaceae", "g__Glomerella", "s__Glomerella acutata" ]
}
},
{
"id": "New.CleanUp.ReferenceOTU49732",
"metadata": {
"taxonomy": [ "k__Fungi", "p__Ascomycota", "c__Sordariomycetes", "o__Diaporthales", "f__Diaporthaceae", "g__Diaporthe", "s__Diaporthe aspalathi" ]
}
},
{
"id": "New.CleanUp.ReferenceOTU50013",
"metadata": {
"taxonomy": [ "k__Fungi", "p__Ascomycota", "c__Dothideomycetes", "o__Pleosporales", "f__Pleosporaceae", "g__Alternaria", "s__Alternaria alternata" ]
}
},
{
"id": "New.CleanUp.ReferenceOTU50019",
"metadata": {
"taxonomy": [ "k__Fungi", "p__Ascomycota", "c__Dothideomycetes", "o__Pleosporales", "f__Pleosporaceae", "g__Alternaria", "s__Alternaria alternata" ]
}
},
{
"id": "New.CleanUp.ReferenceOTU50058",
"metadata": {
"taxonomy": [ "k__Fungi", "p__Basidiomycota", "c__Tremellomycetes", "o__unidentified", "f__unidentified", "g__unidentified", "s__Tremellomycetes sp" ]
}
},
{
"id": "New.CleanUp.ReferenceOTU50202",
"metadata": {
"taxonomy": [ "k__Fungi", "p__Ascomycota", "c__Sordariomycetes", "o__Incertae sedis", "f__Glomerellaceae", "g__Glomerella", "s__Glomerella acutata" ]
}
},
{
"id": "New.CleanUp.ReferenceOTU50281",
"metadata": {
"taxonomy": [ "k__Fungi", "p__Basidiomycota", "c__Agaricomycetes", "o__Agaricales", "f__Marasmiaceae", "g__unidentified", "s__Marasmiaceae sp" ]
}
},
{
"id": "New.CleanUp.ReferenceOTU50327",
"metadata": {
"taxonomy": [ "k__Fungi", "p__Ascomycota", "c__Sordariomycetes", "o__Hypocreales", "f__Incertae sedis", "g__Geosmithia", "s__Geosmithia sp" ]
}
},
{
"id": "New.CleanUp.ReferenceOTU50413",
"metadata": {
"taxonomy": [ "k__Fungi", "p__Ascomycota", "c__Saccharomycetes", "o__Saccharomycetales", "f__Saccharomycetaceae", "g__Saccharomyces", "s__Saccharomyces eubayanus" ]
}
},
{
"id": "New.CleanUp.ReferenceOTU50431",
"metadata": {
"taxonomy": [ "k__Fungi", "p__Basidiomycota", "c__Microbotryomycetes", "o__Sporidiobolales", "f__Incertae sedis", "g__Sporobolomyces", "s__Sporobolomyces taupoensis" ]
}
},
{
"id": "New.CleanUp.ReferenceOTU50515",
"metadata": {
"taxonomy": [ "k__Fungi", "p__Basidiomycota", "c__Exobasidiomycetes", "o__Incertae sedis", "f__Incertae sedis", "g__Meira", "s__Meira argovae" ]
}
},
{
"id": "New.CleanUp.ReferenceOTU50590",
"metadata": {
"taxonomy": [ "k__Fungi", "p__Basidiomycota", "c__Agaricomycetes", "o__Russulales", "f__Peniophoraceae", "g__Peniophora", "s__Peniophora cinerea" ]
}
},
{
"id": "New.CleanUp.ReferenceOTU50664",
"metadata": {
"taxonomy": [ "k__Fungi", "p__Ascomycota", "c__Eurotiomycetes", "o__Chaetothyriales", "f__Herpotrichiellaceae", "g__Phaeomoniella", "s__Phaeomoniella prunicola" ]
}
},
{
"id": "New.CleanUp.ReferenceOTU50720",
"metadata": {
"taxonomy": [ "k__Fungi", "p__Ascomycota", "c__Dothideomycetes", "o__Capnodiales", "f__Mycosphaerellaceae", "g__Dissoconium", "s__Dissoconium eucalypti" ]
}
},
{
"id": "New.CleanUp.ReferenceOTU50765",
"metadata": {
"taxonomy": [ "k__Fungi", "p__Basidiomycota", "c__Agaricomycetes", "o__Russulales", "f__Peniophoraceae", "g__Peniophora", "s__Peniophora cinerea" ]
}
},
{
"id": "New.CleanUp.ReferenceOTU50821",
"metadata": {
"taxonomy": [ "k__Fungi", "p__Basidiomycota", "c__Exobasidiomycetes", "o__Microstromatales", "f__Quambalariaceae", "g__Quambalaria", "s__Quambalaria cyanescens" ]
}
},
{
"id": "New.CleanUp.ReferenceOTU50826",
"metadata": {
"taxonomy": [ "k__Fungi", "p__Ascomycota", "c__Dothideomycetes", "o__Pleosporales", "f__Incertae sedis", "g__Didymella", "s__Didymella phacae" ]
}
},
{
"id": "New.CleanUp.ReferenceOTU51012",
"metadata": {
"taxonomy": [ "k__Fungi", "p__Basidiomycota", "c__Agaricomycetes", "o__Russulales", "f__Peniophoraceae", "g__Peniophora", "s__Peniophora cinerea" ]
}
},
{
"id": "New.CleanUp.ReferenceOTU51064",
"metadata": {
"taxonomy": [ "k__Fungi", "p__Basidiomycota", "c__Agaricomycetes", "o__Russulales", "f__unidentified", "g__unidentified", "s__Russulales sp" ]
}
},
{
"id": "New.CleanUp.ReferenceOTU51091",
"metadata": {
"taxonomy": [ "k__Fungi", "p__Basidiomycota", "c__Agaricomycetes", "o__Polyporales", "f__Meruliaceae", "g__Bjerkandera", "s__Bjerkandera adusta" ]
}
},
{
"id": "New.CleanUp.ReferenceOTU51098",
"metadata": {
"taxonomy": [ "k__Fungi", "p__Ascomycota", "c__Leotiomycetes", "o__Helotiales", "f__Sclerotiniaceae", "g__Monilinia", "s__Monilinia urnula" ]
}
},
{
"id": "New.CleanUp.ReferenceOTU51159",
"metadata": {
"taxonomy": [ "k__Fungi", "p__Ascomycota", "c__Dothideomycetes", "o__Capnodiales", "f__Davidiellaceae", "g__Cladosporium", "s__Cladosporium exasperatum" ]
}
},
{
"id": "New.CleanUp.ReferenceOTU51172",
"metadata": {
"taxonomy": [ "k__Fungi", "p__unidentified", "c__unidentified", "o__unidentified", "f__unidentified", "g__unidentified", "s__Fungi sp" ]
}
},
{
"id": "New.CleanUp.ReferenceOTU51395",
"metadata": {
"taxonomy": [ "k__Fungi", "p__Ascomycota", "c__Dothideomycetes", "o__Pleosporales", "f__Pleosporaceae", "g__Stemphylium", "s__Stemphylium herbarum" ]
}
},
{
"id": "New.CleanUp.ReferenceOTU51469",
"metadata": {
"taxonomy": [ "k__Fungi", "p__Ascomycota", "c__Dothideomycetes", "o__Dothideales", "f__Dothioraceae", "g__Aureobasidium", "s__Aureobasidium pullulans" ]
}
},
{
"id": "New.CleanUp.ReferenceOTU51491",
"metadata": {
"taxonomy": [ "k__Fungi", "p__Ascomycota", "c__Dothideomycetes", "o__Capnodiales", "f__Davidiellaceae", "g__Cladosporium", "s__Cladosporium exasperatum" ]
}
},
{
"id": "New.CleanUp.ReferenceOTU51510",
"metadata": {
"taxonomy": [ "k__Fungi", "p__Basidiomycota", "c__Agaricomycetes", "o__Cantharellales", "f__Hydnaceae", "g__Sistotrema", "s__Sistotrema brinkmannii" ]
}
},
{
"id": "New.CleanUp.ReferenceOTU51635",
"metadata": {
"taxonomy": [ "k__Fungi", "p__Basidiomycota", "c__Agaricomycetes", "o__Russulales", "f__unidentified", "g__unidentified", "s__Russulales sp" ]
}
},
{
"id": "New.CleanUp.ReferenceOTU51648",
"metadata": {
"taxonomy": [ "k__Fungi", "p__Ascomycota", "c__Dothideomycetes", "o__Pleosporales", "f__Incertae sedis", "g__Didymella", "s__Didymella vitalbina" ]
}
},
{
"id": "New.CleanUp.ReferenceOTU51663",
"metadata": {
"taxonomy": [ "k__Fungi", "p__Ascomycota", "c__Dothideomycetes", "o__Dothideales", "f__Dothioraceae", "g__Aureobasidium", "s__Aureobasidium pullulans" ]
}
},
{
"id": "New.CleanUp.ReferenceOTU51705",
"metadata": {
"taxonomy": [ "k__Fungi", "p__Basidiomycota", "c__Agaricomycetes", "o__Russulales", "f__Peniophoraceae", "g__Peniophora", "s__Peniophora cinerea" ]
}
},
{
"id": "New.CleanUp.ReferenceOTU51807",
"metadata": {
"taxonomy": [ "k__Fungi", "p__Ascomycota", "c__Dothideomycetes", "o__Pleosporales", "f__Pleosporaceae", "g__Alternaria", "s__Alternaria alternata" ]
}
},
{
"id": "New.CleanUp.ReferenceOTU51955",
"metadata": {
"taxonomy": [ "k__Fungi", "p__Basidiomycota", "c__Agaricomycetes", "o__Russulales", "f__Peniophoraceae", "g__Peniophora", "s__Peniophora cinerea" ]
}
},
{
"id": "New.CleanUp.ReferenceOTU51965",
"metadata": {
"taxonomy": [ "k__Fungi", "p__Ascomycota", "c__Sordariomycetes", "o__Diaporthales", "f__Cryphonectriaceae", "g__Cryphonectria", "s__Cryphonectria parasitica" ]
}
},
{
"id": "New.CleanUp.ReferenceOTU52078",
"metadata": {
"taxonomy": [ "k__Fungi", "p__Ascomycota", "c__Dothideomycetes", "o__Pleosporales", "f__Pleosporaceae", "g__Alternaria", "s__Alternaria alternata" ]
}
},
{
"id": "New.CleanUp.ReferenceOTU52123",
"metadata": {
"taxonomy": [ "k__Fungi", "p__Ascomycota", "c__Dothideomycetes", "o__Botryosphaeriales", "f__Botryosphaeriaceae", "g__Botryosphaeria", "s__Botryosphaeria ramosa" ]
}
},
{
"id": "New.CleanUp.ReferenceOTU52159",
"metadata": {
"taxonomy": [ "k__Fungi", "p__Basidiomycota", "c__Agaricomycetes", "o__Russulales", "f__unidentified", "g__unidentified", "s__Russulales sp" ]
}
},
{
"id": "New.CleanUp.ReferenceOTU52206",
"metadata": {
"taxonomy": [ "k__Fungi", "p__Ascomycota", "c__unidentified", "o__unidentified", "f__unidentified", "g__unidentified", "s__Ascomycota sp" ]
}
},
{
"id": "New.CleanUp.ReferenceOTU52217",
"metadata": {
"taxonomy": [ "k__Fungi", "p__Ascomycota", "c__Dothideomycetes", "o__Dothideales", "f__Dothioraceae", "g__Aureobasidium", "s__Aureobasidium pullulans" ]
}
},
{
"id": "New.CleanUp.ReferenceOTU52356",
"metadata": {
"taxonomy": [ "k__Fungi", "p__Ascomycota", "c__Dothideomycetes", "o__Capnodiales", "f__Davidiellaceae", "g__Cladosporium", "s__Cladosporium exasperatum" ]
}
},
{
"id": "New.CleanUp.ReferenceOTU52537",
"metadata": {
"taxonomy": [ "k__Fungi", "p__Basidiomycota", "c__Agaricomycetes", "o__Russulales", "f__Peniophoraceae", "g__Peniophora", "s__Peniophora cinerea" ]
}
},
{
"id": "New.CleanUp.ReferenceOTU52545",
"metadata": {
"taxonomy": [ "k__Fungi", "p__Ascomycota", "c__Dothideomycetes", "o__Pleosporales", "f__Pleosporaceae", "g__Alternaria", "s__Alternaria alternata" ]
}
},
{
"id": "New.CleanUp.ReferenceOTU52594",
"metadata": {
"taxonomy": [ "k__Fungi", "p__Ascomycota", "c__unidentified", "o__unidentified", "f__unidentified", "g__unidentified", "s__Ascomycota sp" ]
}
},
{
"id": "New.CleanUp.ReferenceOTU52733",
"metadata": {
"taxonomy": [ "k__Fungi", "p__Ascomycota", "c__Dothideomycetes", "o__Capnodiales", "f__Mycosphaerellaceae", "g__Mycosphaerella", "s__Mycosphaerella tassiana" ]
}
},
{
"id": "New.CleanUp.ReferenceOTU52764",
"metadata": {
"taxonomy": [ "k__Fungi", "p__Ascomycota", "c__Dothideomycetes", "o__unidentified", "f__unidentified", "g__unidentified", "s__Dothideomycetes sp" ]
}
},
{
"id": "New.CleanUp.ReferenceOTU52830",
"metadata": {
"taxonomy": [ "k__Fungi", "p__Ascomycota", "c__Dothideomycetes", "o__Capnodiales", "f__Incertae sedis", "g__Capnobotryella", "s__Capnobotryella sp" ]
}
},
{
"id": "New.CleanUp.ReferenceOTU52930",
"metadata": {
"taxonomy": [ "k__Fungi", "p__Basidiomycota", "c__Agaricomycetes", "o__Russulales", "f__Peniophoraceae", "g__Peniophora", "s__Peniophora cinerea" ]
}
},
{
"id": "New.CleanUp.ReferenceOTU52986",
"metadata": {
"taxonomy": [ "k__Fungi", "p__Ascomycota", "c__Dothideomycetes", "o__Dothideales", "f__Dothioraceae", "g__Aureobasidium", "s__Aureobasidium pullulans" ]
}
},
{
"id": "New.CleanUp.ReferenceOTU53027",
"metadata": {
"taxonomy": [ "k__Fungi", "p__Ascomycota", "c__Incertae sedis", "o__Incertae sedis", "f__Incertae sedis", "g__Knufia", "s__Knufia petricola" ]
}
},
{
"id": "New.CleanUp.ReferenceOTU53042",
"metadata": {
"taxonomy": [ "k__Fungi", "p__Ascomycota", "c__Eurotiomycetes", "o__Eurotiales", "f__Trichocomaceae", "g__Penicillium", "s__Penicillium christenseniae" ]
}
},
{
"id": "New.CleanUp.ReferenceOTU53115",
"metadata": {
"taxonomy": [ "k__Fungi", "p__Ascomycota", "c__unidentified", "o__unidentified", "f__unidentified", "g__unidentified", "s__Ascomycota sp" ]
}
},
{
"id": "New.CleanUp.ReferenceOTU53124",
"metadata": {
"taxonomy": [ "k__Fungi", "p__Ascomycota", "c__Incertae sedis", "o__Incertae sedis", "f__Pseudeurotiaceae", "g__unidentified", "s__Pseudeurotiaceae sp" ]
}
},
{
"id": "New.CleanUp.ReferenceOTU53194",
"metadata": {
"taxonomy": [ "k__Fungi", "p__Ascomycota", "c__Dothideomycetes", "o__Pleosporales", "f__Pleosporaceae", "g__Alternaria", "s__Alternaria alternata" ]
}
},
{
"id": "New.CleanUp.ReferenceOTU53459",
"metadata": {
"taxonomy": [ "k__Fungi", "p__Basidiomycota", "c__Agaricostilbomycetes", "o__Agaricostilbales", "f__Agaricostilbaceae", "g__Bensingtonia", "s__Bensingtonia musae" ]
}
},
{
"id": "New.CleanUp.ReferenceOTU53509",
"metadata": {
"taxonomy": [ "k__Fungi", "p__Ascomycota", "c__Saccharomycetes", "o__Saccharomycetales", "f__Saccharomycodaceae", "g__Hanseniaspora", "s__Hanseniaspora uvarum" ]
}
},
{
"id": "New.CleanUp.ReferenceOTU53561",
"metadata": {
"taxonomy": [ "k__Fungi", "p__Ascomycota", "c__Dothideomycetes", "o__Capnodiales", "f__Davidiellaceae", "g__Cladosporium", "s__Cladosporium exasperatum" ]
}
},
{
"id": "New.CleanUp.ReferenceOTU53665",
"metadata": {
"taxonomy": [ "k__Fungi", "p__Ascomycota", "c__Eurotiomycetes", "o__Chaetothyriales", "f__Herpotrichiellaceae", "g__Phaeomoniella", "s__Phaeomoniella prunicola" ]
}
},
{
"id": "New.CleanUp.ReferenceOTU53716",
"metadata": {
"taxonomy": [ "k__Fungi", "p__Ascomycota", "c__Dothideomycetes", "o__Pleosporales", "f__Incertae sedis", "g__Didymella", "s__Didymella vitalbina" ]
}
},
{
"id": "New.CleanUp.ReferenceOTU53745",
"metadata": {
"taxonomy": [ "k__Fungi", "p__Ascomycota", "c__Dothideomycetes", "o__Pleosporales", "f__Pleosporaceae", "g__Alternaria", "s__Alternaria alternata" ]
}
},
{
"id": "New.CleanUp.ReferenceOTU53766",
"metadata": {
"taxonomy": [ "k__Fungi", "p__Basidiomycota", "c__Agaricomycetes", "o__Russulales", "f__unidentified", "g__unidentified", "s__Russulales sp" ]
}
},
{
"id": "New.CleanUp.ReferenceOTU53875",
"metadata": {
"taxonomy": [ "k__Fungi", "p__Ascomycota", "c__Dothideomycetes", "o__Capnodiales", "f__Mycosphaerellaceae", "g__Mycosphaerella", "s__Mycosphaerella tassiana" ]
}
},
{
"id": "New.CleanUp.ReferenceOTU53907",
"metadata": {
"taxonomy": [ "k__Fungi", "p__Ascomycota", "c__Dothideomycetes", "o__Dothideales", "f__Dothioraceae", "g__Aureobasidium", "s__Aureobasidium pullulans" ]
}
},
{
"id": "New.CleanUp.ReferenceOTU53914",
"metadata": {
"taxonomy": [ "k__Fungi", "p__Ascomycota", "c__Dothideomycetes", "o__Capnodiales", "f__Davidiellaceae", "g__Cladosporium", "s__Cladosporium exasperatum" ]
}
},
{
"id": "New.CleanUp.ReferenceOTU53967",
"metadata": {
"taxonomy": [ "k__Fungi", "p__Ascomycota", "c__Sordariomycetes", "o__Hypocreales", "f__Nectriaceae", "g__Fusarium", "s__Fusarium proliferatum" ]
}
},
{
"id": "New.CleanUp.ReferenceOTU53972",
"metadata": {
"taxonomy": [ "k__Fungi", "p__Ascomycota", "c__Saccharomycetes", "o__Saccharomycetales", "f__Pichiaceae", "g__Pichia", "s__Pichia kluyveri" ]
}
},
{
"id": "New.CleanUp.ReferenceOTU53974",
"metadata": {
"taxonomy": [ "k__Fungi", "p__Ascomycota", "c__unidentified", "o__unidentified", "f__unidentified", "g__unidentified", "s__Ascomycota sp" ]
}
},
{
"id": "New.CleanUp.ReferenceOTU54020",
"metadata": {
"taxonomy": [ "k__Fungi", "p__Basidiomycota", "c__Agaricomycetes", "o__Russulales", "f__unidentified", "g__unidentified", "s__Russulales sp" ]
}
},
{
"id": "New.CleanUp.ReferenceOTU54038",
"metadata": {
"taxonomy": [ "k__Fungi", "p__Basidiomycota", "c__Agaricomycetes", "o__Russulales", "f__unidentified", "g__unidentified", "s__Russulales sp" ]
}
},
{
"id": "New.CleanUp.ReferenceOTU54068",
"metadata": {
"taxonomy": [ "k__Fungi", "p__Ascomycota", "c__Dothideomycetes", "o__Dothideales", "f__Dothioraceae", "g__Aureobasidium", "s__Aureobasidium pullulans" ]
}
},
{
"id": "New.CleanUp.ReferenceOTU54129",
"metadata": {
"taxonomy": [ "k__Fungi", "p__Ascomycota", "c__Dothideomycetes", "o__Dothideales", "f__Dothioraceae", "g__Aureobasidium", "s__Aureobasidium pullulans" ]
}
},
{
"id": "New.CleanUp.ReferenceOTU54191",
"metadata": {
"taxonomy": [ "k__Fungi", "p__Ascomycota", "c__Saccharomycetes", "o__Saccharomycetales", "f__Saccharomycodaceae", "g__Hanseniaspora", "s__Hanseniaspora uvarum" ]
}
},
{
"id": "New.CleanUp.ReferenceOTU54234",
"metadata": {
"taxonomy": [ "k__Fungi", "p__Ascomycota", "c__Incertae sedis", "o__Incertae sedis", "f__Pseudeurotiaceae", "g__unidentified", "s__Pseudeurotiaceae sp" ]
}
},
{
"id": "New.CleanUp.ReferenceOTU54238",
"metadata": {
"taxonomy": [ "k__Fungi", "p__Ascomycota", "c__Dothideomycetes", "o__Capnodiales", "f__Teratosphaeriaceae", "g__Teratosphaeria", "s__Teratosphaeria capensis" ]
}
},
{
"id": "New.CleanUp.ReferenceOTU54281",
"metadata": {
"taxonomy": [ "k__Fungi", "p__Ascomycota", "c__Sordariomycetes", "o__Hypocreales", "f__Incertae sedis", "g__Acremonium", "s__Acremonium alternatum" ]
}
},
{
"id": "New.CleanUp.ReferenceOTU54311",
"metadata": {
"taxonomy": [ "k__Fungi", "p__Basidiomycota", "c__Microbotryomycetes", "o__Sporidiobolales", "f__Incertae sedis", "g__Sporobolomyces", "s__Sporobolomyces salicinus" ]
}
},
{
"id": "New.CleanUp.ReferenceOTU54400",
"metadata": {
"taxonomy": [ "k__Fungi", "p__Ascomycota", "c__Eurotiomycetes", "o__Chaetothyriales", "f__Herpotrichiellaceae", "g__Phaeomoniella", "s__Phaeomoniella effusa" ]
}
},
{
"id": "New.CleanUp.ReferenceOTU54496",
"metadata": {
"taxonomy": [ "k__Fungi", "p__Ascomycota", "c__unidentified", "o__unidentified", "f__unidentified", "g__unidentified", "s__Ascomycota sp" ]
}
},
{
"id": "New.CleanUp.ReferenceOTU54497",
"metadata": {
"taxonomy": [ "k__Fungi", "p__Basidiomycota", "c__Tremellomycetes", "o__Tremellales", "f__Incertae sedis", "g__Cryptococcus", "s__Cryptococcus chernovii" ]
}
},
{
"id": "New.CleanUp.ReferenceOTU54507",
"metadata": {
"taxonomy": [ "k__Fungi", "p__Basidiomycota", "c__Agaricomycetes", "o__Russulales", "f__Auriscalpiaceae", "g__Lentinellus", "s__Lentinellus castoreus" ]
}
},
{
"id": "New.CleanUp.ReferenceOTU54543",
"metadata": {
"taxonomy": [ "k__Fungi", "p__Ascomycota", "c__Dothideomycetes", "o__Botryosphaeriales", "f__Botryosphaeriaceae", "g__Botryosphaeria", "s__Botryosphaeria ramosa" ]
}
},
{
"id": "New.CleanUp.ReferenceOTU54584",
"metadata": {
"taxonomy": [ "k__Fungi", "p__Ascomycota", "c__Dothideomycetes", "o__Capnodiales", "f__Mycosphaerellaceae", "g__Ramularia", "s__Ramularia collo-cygni" ]
}
},
{
"id": "New.CleanUp.ReferenceOTU54592",
"metadata": {
"taxonomy": [ "k__Fungi", "p__Ascomycota", "c__Incertae sedis", "o__Incertae sedis", "f__Incertae sedis", "g__Liberomyces", "s__Liberomyces saliciphilus" ]
}
},
{
"id": "New.CleanUp.ReferenceOTU54632",
"metadata": {
"taxonomy": [ "k__Fungi", "p__Basidiomycota", "c__Agaricomycetes", "o__Russulales", "f__Peniophoraceae", "g__Peniophora", "s__Peniophora cinerea" ]
}
},
{
"id": "New.CleanUp.ReferenceOTU54665",
"metadata": {
"taxonomy": [ "k__Fungi", "p__Ascomycota", "c__Dothideomycetes", "o__Capnodiales", "f__Mycosphaerellaceae", "g__unidentified", "s__Mycosphaerellaceae sp" ]
}
},
{
"id": "New.CleanUp.ReferenceOTU54711",
"metadata": {
"taxonomy": [ "k__Fungi", "p__Ascomycota", "c__Dothideomycetes", "o__Pleosporales", "f__Pleosporaceae", "g__Alternaria", "s__Alternaria alternata" ]
}
},
{
"id": "New.CleanUp.ReferenceOTU54775",
"metadata": {
"taxonomy": [ "k__Fungi", "p__Ascomycota", "c__Sordariomycetes", "o__Diaporthales", "f__Diaporthaceae", "g__Diaporthe", "s__Diaporthe viticola" ]
}
},
{
"id": "New.CleanUp.ReferenceOTU54806",
"metadata": {
"taxonomy": [ "k__Fungi", "p__Basidiomycota", "c__Microbotryomycetes", "o__Sporidiobolales", "f__Incertae sedis", "g__Rhodotorula", "s__Rhodotorula lignophila" ]
}
},
{
"id": "New.CleanUp.ReferenceOTU54867",
"metadata": {
"taxonomy": [ "k__Fungi", "p__Ascomycota", "c__Dothideomycetes", "o__Capnodiales", "f__Davidiellaceae", "g__Cladosporium", "s__Cladosporium exasperatum" ]
}
},
{
"id": "New.CleanUp.ReferenceOTU54994",
"metadata": {
"taxonomy": [ "k__Fungi", "p__Basidiomycota", "c__Agaricomycetes", "o__Russulales", "f__unidentified", "g__unidentified", "s__Russulales sp" ]
}
},
{
"id": "New.CleanUp.ReferenceOTU55039",
"metadata": {
"taxonomy": [ "k__Fungi", "p__Basidiomycota", "c__Agaricomycetes", "o__Russulales", "f__Peniophoraceae", "g__Peniophora", "s__Peniophora cinerea" ]
}
},
{
"id": "New.CleanUp.ReferenceOTU55051",
"metadata": {
"taxonomy": [ "k__Fungi", "p__Basidiomycota", "c__Tremellomycetes", "o__Tremellales", "f__Incertae sedis", "g__Cryptococcus", "s__Cryptococcus neoformans" ]
}
},
{
"id": "New.CleanUp.ReferenceOTU55060",
"metadata": {
"taxonomy": [ "k__Fungi", "p__Ascomycota", "c__Sordariomycetes", "o__Hypocreales", "f__Nectriaceae", "g__Gibberella", "s__Gibberella tricincta" ]
}
},
{
"id": "New.CleanUp.ReferenceOTU55096",
"metadata": {
"taxonomy": [ "k__Fungi", "p__Ascomycota", "c__Dothideomycetes", "o__Dothideales", "f__Dothioraceae", "g__Aureobasidium", "s__Aureobasidium pullulans" ]
}
},
{
"id": "New.CleanUp.ReferenceOTU55110",
"metadata": {
"taxonomy": [ "k__Fungi", "p__Ascomycota", "c__Dothideomycetes", "o__Pleosporales", "f__Pleosporaceae", "g__Alternaria", "s__Alternaria alternata" ]
}
},
{
"id": "New.CleanUp.ReferenceOTU55113",
"metadata": {
"taxonomy": [ "k__Fungi", "p__Ascomycota", "c__Eurotiomycetes", "o__Chaetothyriales", "f__Herpotrichiellaceae", "g__Phaeomoniella", "s__Phaeomoniella niveniae" ]
}
},
{
"id": "New.CleanUp.ReferenceOTU55194",
"metadata": {
"taxonomy": [ "k__Fungi", "p__Ascomycota", "c__Dothideomycetes", "o__Pleosporales", "f__Montagnulaceae", "g__Paraphaeosphaeria", "s__Paraphaeosphaeria pilleata" ]
}
},
{
"id": "New.CleanUp.ReferenceOTU55274",
"metadata": {
"taxonomy": [ "k__Fungi", "p__Ascomycota", "c__Sordariomycetes", "o__Incertae sedis", "f__Glomerellaceae", "g__Glomerella", "s__Glomerella acutata" ]
}
},
{
"id": "New.CleanUp.ReferenceOTU55276",
"metadata": {
"taxonomy": [ "k__Fungi", "p__Ascomycota", "c__Dothideomycetes", "o__Dothideales", "f__Dothioraceae", "g__Aureobasidium", "s__Aureobasidium pullulans" ]
}
},
{
"id": "New.CleanUp.ReferenceOTU55287",
"metadata": {
"taxonomy": [ "k__Fungi", "p__Ascomycota", "c__unidentified", "o__unidentified", "f__unidentified", "g__unidentified", "s__Ascomycota sp" ]
}
},
{
"id": "New.CleanUp.ReferenceOTU55480",
"metadata": {
"taxonomy": [ "k__Fungi", "p__Basidiomycota", "c__Microbotryomycetes", "o__Sporidiobolales", "f__Incertae sedis", "g__Sporobolomyces", "s__Sporobolomyces coprosmae" ]
}
},
{
"id": "New.CleanUp.ReferenceOTU55498",
"metadata": {
"taxonomy": [ "k__Fungi", "p__Basidiomycota", "c__Microbotryomycetes", "o__Sporidiobolales", "f__Incertae sedis", "g__Sporobolomyces", "s__Sporobolomyces gracilis" ]
}
},
{
"id": "New.CleanUp.ReferenceOTU55546",
"metadata": {
"taxonomy": [ "k__Fungi", "p__Basidiomycota", "c__Tremellomycetes", "o__Tremellales", "f__unidentified", "g__unidentified", "s__Tremellales sp" ]
}
},
{
"id": "New.CleanUp.ReferenceOTU55565",
"metadata": {
"taxonomy": [ "k__Fungi", "p__Ascomycota", "c__Dothideomycetes", "o__Pleosporales", "f__Pleosporaceae", "g__Stemphylium", "s__Stemphylium herbarum" ]
}
},
{
"id": "New.CleanUp.ReferenceOTU55569",
"metadata": {
"taxonomy": [ "k__Fungi", "p__Ascomycota", "c__Dothideomycetes", "o__Capnodiales", "f__Davidiellaceae", "g__Cladosporium", "s__Cladosporium exasperatum" ]
}
},
{
"id": "New.CleanUp.ReferenceOTU55642",
"metadata": {
"taxonomy": [ "k__Fungi", "p__Ascomycota", "c__Sordariomycetes", "o__Diaporthales", "f__Diaporthaceae", "g__Diaporthe", "s__Diaporthe viticola" ]
}
},
{
"id": "New.CleanUp.ReferenceOTU55770",
"metadata": {
"taxonomy": [ "k__Fungi", "p__Ascomycota", "c__Dothideomycetes", "o__Capnodiales", "f__Davidiellaceae", "g__Cladosporium", "s__Cladosporium exasperatum" ]
}
},
{
"id": "New.CleanUp.ReferenceOTU55803",
"metadata": {
"taxonomy": [ "k__Fungi", "p__Ascomycota", "c__unidentified", "o__unidentified", "f__unidentified", "g__unidentified", "s__Ascomycota sp" ]
}
},
{
"id": "New.CleanUp.ReferenceOTU55975",
"metadata": {
"taxonomy": [ "k__Fungi", "p__Ascomycota", "c__unidentified", "o__unidentified", "f__unidentified", "g__unidentified", "s__Ascomycota sp" ]
}
},
{
"id": "New.CleanUp.ReferenceOTU56100",
"metadata": {
"taxonomy": [ "k__Fungi", "p__Ascomycota", "c__Sordariomycetes", "o__Incertae sedis", "f__Glomerellaceae", "g__Glomerella", "s__Glomerella acutata" ]
}
},
{
"id": "New.CleanUp.ReferenceOTU56120",
"metadata": {
"taxonomy": [ "k__Fungi", "p__Ascomycota", "c__Eurotiomycetes", "o__Eurotiales", "f__Trichocomaceae", "g__Aspergillus", "s__Aspergillus flavus" ]
}
},
{
"id": "New.CleanUp.ReferenceOTU56157",
"metadata": {
"taxonomy": [ "k__Fungi", "p__Ascomycota", "c__unidentified", "o__unidentified", "f__unidentified", "g__unidentified", "s__Ascomycota sp" ]
}
},
{
"id": "New.CleanUp.ReferenceOTU56208",
"metadata": {
"taxonomy": [ "k__Fungi", "p__Ascomycota", "c__Sordariomycetes", "o__Xylariales", "f__Diatrypaceae", "g__Eutypa", "s__Eutypa lata" ]
}
},
{
"id": "New.CleanUp.ReferenceOTU56305",
"metadata": {
"taxonomy": [ "k__Fungi", "p__Basidiomycota", "c__Tremellomycetes", "o__Tremellales", "f__Incertae sedis", "g__Auriculibuller", "s__Auriculibuller fuscus" ]
}
},
{
"id": "New.CleanUp.ReferenceOTU56520",
"metadata": {
"taxonomy": [ "k__Fungi", "p__Ascomycota", "c__Dothideomycetes", "o__Pleosporales", "f__Leptosphaeriaceae", "g__Plenodomus", "s__Plenodomus enteroleucus" ]
}
},
{
"id": "New.CleanUp.ReferenceOTU56601",
"metadata": {
"taxonomy": [ "k__Fungi", "p__Ascomycota", "c__Dothideomycetes", "o__Pleosporales", "f__Incertae sedis", "g__Didymella", "s__Didymella phacae" ]
}
},
{
"id": "New.CleanUp.ReferenceOTU56659",
"metadata": {
"taxonomy": [ "k__Fungi", "p__Ascomycota", "c__unidentified", "o__unidentified", "f__unidentified", "g__unidentified", "s__Ascomycota sp" ]
}
},
{
"id": "New.CleanUp.ReferenceOTU56817",
"metadata": {
"taxonomy": [ "k__Fungi", "p__Ascomycota", "c__Dothideomycetes", "o__Capnodiales", "f__Davidiellaceae", "g__Cladosporium", "s__Cladosporium exasperatum" ]
}
},
{
"id": "New.CleanUp.ReferenceOTU56827",
"metadata": {
"taxonomy": [ "k__Fungi", "p__Basidiomycota", "c__Agaricomycetes", "o__Russulales", "f__Peniophoraceae", "g__Peniophora", "s__Peniophora cinerea" ]
}
},
{
"id": "New.CleanUp.ReferenceOTU56850",
"metadata": {
"taxonomy": [ "k__Fungi", "p__Ascomycota", "c__Sordariomycetes", "o__Diaporthales", "f__Diaporthaceae", "g__Diaporthe", "s__Diaporthe viticola" ]
}
},
{
"id": "New.CleanUp.ReferenceOTU56908",
"metadata": {
"taxonomy": [ "k__Fungi", "p__Ascomycota", "c__Dothideomycetes", "o__Pleosporales", "f__Pleosporaceae", "g__Alternaria", "s__Alternaria alternata" ]
}
},
{
"id": "New.CleanUp.ReferenceOTU56945",
"metadata": {
"taxonomy": [ "k__Fungi", "p__Ascomycota", "c__Sordariomycetes", "o__Diaporthales", "f__Diaporthaceae", "g__Diaporthe", "s__Diaporthe kochmanii" ]
}
},
{
"id": "New.CleanUp.ReferenceOTU56960",
"metadata": {
"taxonomy": [ "k__Fungi", "p__Ascomycota", "c__Dothideomycetes", "o__Capnodiales", "f__Davidiellaceae", "g__Cladosporium", "s__Cladosporium exasperatum" ]
}
},
{
"id": "New.CleanUp.ReferenceOTU56966",
"metadata": {
"taxonomy": [ "k__Fungi", "p__Ascomycota", "c__Dothideomycetes", "o__Capnodiales", "f__Davidiellaceae", "g__Cladosporium", "s__Cladosporium exasperatum" ]
}
},
{
"id": "New.CleanUp.ReferenceOTU57153",
"metadata": {
"taxonomy": [ "k__Fungi", "p__Ascomycota", "c__Dothideomycetes", "o__Dothideales", "f__Dothioraceae", "g__Aureobasidium", "s__Aureobasidium pullulans" ]
}
},
{
"id": "New.CleanUp.ReferenceOTU57155",
"metadata": {
"taxonomy": [ "k__Fungi", "p__Ascomycota", "c__Dothideomycetes", "o__Capnodiales", "f__Davidiellaceae", "g__Cladosporium", "s__Cladosporium exasperatum" ]
}
},
{
"id": "New.CleanUp.ReferenceOTU57157",
"metadata": {
"taxonomy": [ "k__Fungi", "p__Ascomycota", "c__Saccharomycetes", "o__Saccharomycetales", "f__Pichiaceae", "g__Pichia", "s__Pichia kluyveri" ]
}
},
{
"id": "New.CleanUp.ReferenceOTU57178",
"metadata": {
"taxonomy": [ "k__Fungi", "p__Ascomycota", "c__Sordariomycetes", "o__Incertae sedis", "f__Glomerellaceae", "g__Glomerella", "s__Glomerella acutata" ]
}
},
{
"id": "New.CleanUp.ReferenceOTU57299",
"metadata": {
"taxonomy": [ "k__Fungi", "p__Basidiomycota", "c__Agaricomycetes", "o__Russulales", "f__Peniophoraceae", "g__Peniophora", "s__Peniophora cinerea" ]
}
},
{
"id": "New.CleanUp.ReferenceOTU57327",
"metadata": {
"taxonomy": [ "k__Fungi", "p__Ascomycota", "c__Saccharomycetes", "o__Saccharomycetales", "f__Pichiaceae", "g__Pichia", "s__Pichia kluyveri" ]
}
},
{
"id": "New.CleanUp.ReferenceOTU57341",
"metadata": {
"taxonomy": [ "k__Fungi", "p__Basidiomycota", "c__Microbotryomycetes", "o__Sporidiobolales", "f__Incertae sedis", "g__Sporobolomyces", "s__Sporobolomyces gracilis" ]
}
},
{
"id": "New.CleanUp.ReferenceOTU57401",
"metadata": {
"taxonomy": [ "k__Fungi", "p__Basidiomycota", "c__Agaricomycetes", "o__Russulales", "f__unidentified", "g__unidentified", "s__Russulales sp" ]
}
},
{
"id": "New.CleanUp.ReferenceOTU57539",
"metadata": {
"taxonomy": [ "k__Fungi", "p__Ascomycota", "c__Eurotiomycetes", "o__Chaetothyriales", "f__Herpotrichiellaceae", "g__Phaeomoniella", "s__Phaeomoniella prunicola" ]
}
},
{
"id": "New.CleanUp.ReferenceOTU57566",
"metadata": {
"taxonomy": [ "k__Fungi", "p__Ascomycota", "c__Dothideomycetes", "o__Pleosporales", "f__Pleosporaceae", "g__Alternaria", "s__Alternaria alternata" ]
}
},
{
"id": "New.CleanUp.ReferenceOTU57580",
"metadata": {
"taxonomy": [ "k__Fungi", "p__Basidiomycota", "c__Agaricomycetes", "o__Russulales", "f__unidentified", "g__unidentified", "s__Russulales sp" ]
}
},
{
"id": "New.CleanUp.ReferenceOTU57601",
"metadata": {
"taxonomy": [ "k__Fungi", "p__Basidiomycota", "c__Microbotryomycetes", "o__Sporidiobolales", "f__Incertae sedis", "g__Sporobolomyces", "s__Sporobolomyces sp" ]
}
},
{
"id": "New.CleanUp.ReferenceOTU57680",
"metadata": {
"taxonomy": [ "k__Fungi", "p__Basidiomycota", "c__Agaricomycetes", "o__Russulales", "f__unidentified", "g__unidentified", "s__Russulales sp" ]
}
},
{
"id": "New.CleanUp.ReferenceOTU57764",
"metadata": {
"taxonomy": [ "k__Fungi", "p__Basidiomycota", "c__Tremellomycetes", "o__Tremellales", "f__Incertae sedis", "g__Cryptococcus", "s__Cryptococcus wieringae" ]
}
},
{
"id": "New.CleanUp.ReferenceOTU57809",
"metadata": {
"taxonomy": [ "k__Fungi", "p__Ascomycota", "c__Sordariomycetes", "o__Incertae sedis", "f__Glomerellaceae", "g__Glomerella", "s__Glomerella acutata" ]
}
},
{
"id": "New.CleanUp.ReferenceOTU57816",
"metadata": {
"taxonomy": [ "k__Fungi", "p__Basidiomycota", "c__Tremellomycetes", "o__Tremellales", "f__Incertae sedis", "g__Cryptococcus", "s__Cryptococcus sp" ]
}
},
{
"id": "New.CleanUp.ReferenceOTU57895",
"metadata": {
"taxonomy": [ "k__Fungi", "p__Ascomycota", "c__Dothideomycetes", "o__Dothideales", "f__Dothioraceae", "g__Aureobasidium", "s__Aureobasidium pullulans" ]
}
},
{
"id": "New.CleanUp.ReferenceOTU57922",
"metadata": {
"taxonomy": [ "k__Fungi", "p__Ascomycota", "c__Sordariomycetes", "o__Sordariales", "f__Lasiosphaeriaceae", "g__Zopfiella", "s__Zopfiella sp" ]
}
},
{
"id": "New.CleanUp.ReferenceOTU57997",
"metadata": {
"taxonomy": [ "k__Fungi", "p__Ascomycota", "c__Dothideomycetes", "o__Dothideales", "f__Dothioraceae", "g__Aureobasidium", "s__Aureobasidium pullulans" ]
}
},
{
"id": "New.CleanUp.ReferenceOTU58075",
"metadata": {
"taxonomy": [ "k__Fungi", "p__Ascomycota", "c__Sordariomycetes", "o__Diaporthales", "f__Diaporthaceae", "g__Diaporthe", "s__Diaporthe viticola" ]
}
},
{
"id": "New.CleanUp.ReferenceOTU58121",
"metadata": {
"taxonomy": [ "k__Fungi", "p__Ascomycota", "c__Dothideomycetes", "o__Dothideales", "f__Dothioraceae", "g__Aureobasidium", "s__Aureobasidium pullulans" ]
}
},
{
"id": "New.CleanUp.ReferenceOTU58166",
"metadata": {
"taxonomy": [ "k__Fungi", "p__Ascomycota", "c__Dothideomycetes", "o__Capnodiales", "f__Davidiellaceae", "g__Cladosporium", "s__Cladosporium exasperatum" ]
}
},
{
"id": "New.CleanUp.ReferenceOTU58219",
"metadata": {
"taxonomy": [ "k__Fungi", "p__Basidiomycota", "c__Tremellomycetes", "o__Tremellales", "f__Incertae sedis", "g__Cryptococcus", "s__Cryptococcus sp" ]
}
},
{
"id": "New.CleanUp.ReferenceOTU58332",
"metadata": {
"taxonomy": [ "k__Fungi", "p__Ascomycota", "c__Dothideomycetes", "o__Capnodiales", "f__Mycosphaerellaceae", "g__Pseudocercospora", "s__Pseudocercospora lyoniae" ]
}
},
{
"id": "New.CleanUp.ReferenceOTU58440",
"metadata": {
"taxonomy": [ "k__Fungi", "p__Ascomycota", "c__Sordariomycetes", "o__Diaporthales", "f__Diaporthaceae", "g__Diaporthe", "s__Diaporthe viticola" ]
}
},
{
"id": "New.CleanUp.ReferenceOTU58442",
"metadata": {
"taxonomy": [ "k__Fungi", "p__Ascomycota", "c__Sordariomycetes", "o__unidentified", "f__unidentified", "g__unidentified", "s__Sordariomycetes sp" ]
}
},
{
"id": "New.CleanUp.ReferenceOTU58446",
"metadata": {
"taxonomy": [ "k__Fungi", "p__Ascomycota", "c__Dothideomycetes", "o__Pleosporales", "f__Pleosporaceae", "g__Alternaria", "s__Alternaria alternata" ]
}
},
{
"id": "New.CleanUp.ReferenceOTU58506",
"metadata": {
"taxonomy": [ "k__Fungi", "p__Ascomycota", "c__Dothideomycetes", "o__Pleosporales", "f__Phaeosphaeriaceae", "g__Phaeosphaeria", "s__Phaeosphaeria triglochinicola" ]
}
},
{
"id": "New.CleanUp.ReferenceOTU58548",
"metadata": {
"taxonomy": [ "k__Fungi", "p__Ascomycota", "c__Dothideomycetes", "o__Capnodiales", "f__Mycosphaerellaceae", "g__Pseudocercospora", "s__Pseudocercospora lyoniae" ]
}
},
{
"id": "New.CleanUp.ReferenceOTU58579",
"metadata": {
"taxonomy": [ "k__Fungi", "p__Ascomycota", "c__Saccharomycetes", "o__Saccharomycetales", "f__Pichiaceae", "g__Pichia", "s__Pichia kluyveri" ]
}
},
{
"id": "New.CleanUp.ReferenceOTU58619",
"metadata": {
"taxonomy": [ "k__Fungi", "p__Basidiomycota", "c__Tremellomycetes", "o__Tremellales", "f__Incertae sedis", "g__Tremella", "s__Tremella phaeophysciae" ]
}
},
{
"id": "New.CleanUp.ReferenceOTU58631",
"metadata": {
"taxonomy": [ "k__Fungi", "p__Ascomycota", "c__Saccharomycetes", "o__Saccharomycetales", "f__Saccharomycodaceae", "g__Hanseniaspora", "s__Hanseniaspora uvarum" ]
}
},
{
"id": "New.CleanUp.ReferenceOTU58740",
"metadata": {
"taxonomy": [ "k__Fungi", "p__Ascomycota", "c__Dothideomycetes", "o__Capnodiales", "f__Teratosphaeriaceae", "g__Devriesia", "s__Devriesia fraseriae" ]
}
},
{
"id": "New.CleanUp.ReferenceOTU58789",
"metadata": {
"taxonomy": [ "k__Fungi", "p__Ascomycota", "c__unidentified", "o__unidentified", "f__unidentified", "g__unidentified", "s__Ascomycota sp" ]
}
},
{
"id": "New.CleanUp.ReferenceOTU58810",
"metadata": {
"taxonomy": [ "k__Fungi", "p__Ascomycota", "c__Sordariomycetes", "o__Hypocreales", "f__Hypocreaceae", "g__unidentified", "s__Hypocreaceae sp" ]
}
},
{
"id": "New.CleanUp.ReferenceOTU58974",
"metadata": {
"taxonomy": [ "k__Fungi", "p__Ascomycota", "c__Dothideomycetes", "o__Dothideales", "f__Dothioraceae", "g__Aureobasidium", "s__Aureobasidium pullulans" ]
}
},
{
"id": "New.CleanUp.ReferenceOTU59076",
"metadata": {
"taxonomy": [ "k__Fungi", "p__Basidiomycota", "c__Exobasidiomycetes", "o__Incertae sedis", "f__Incertae sedis", "g__Acaromyces", "s__Acaromyces ingoldii" ]
}
},
{
"id": "New.CleanUp.ReferenceOTU59099",
"metadata": {
"taxonomy": [ "k__Fungi", "p__Ascomycota", "c__unidentified", "o__unidentified", "f__unidentified", "g__unidentified", "s__Ascomycota sp" ]
}
},
{
"id": "New.CleanUp.ReferenceOTU59129",
"metadata": {
"taxonomy": [ "k__Fungi", "p__Ascomycota", "c__Dothideomycetes", "o__Dothideales", "f__Dothioraceae", "g__Aureobasidium", "s__Aureobasidium pullulans" ]
}
},
{
"id": "New.CleanUp.ReferenceOTU59161",
"metadata": {
"taxonomy": [ "k__Fungi", "p__Ascomycota", "c__Dothideomycetes", "o__Pleosporales", "f__Pleosporaceae", "g__Alternaria", "s__Alternaria alternata" ]
}
},
{
"id": "New.CleanUp.ReferenceOTU59182",
"metadata": {
"taxonomy": [ "k__Fungi", "p__Ascomycota", "c__Dothideomycetes", "o__Pleosporales", "f__Leptosphaeriaceae", "g__Plenodomus", "s__Plenodomus enteroleucus" ]
}
},
{
"id": "New.CleanUp.ReferenceOTU59249",
"metadata": {
"taxonomy": [ "k__Fungi", "p__Ascomycota", "c__Dothideomycetes", "o__Capnodiales", "f__Davidiellaceae", "g__Cladosporium", "s__Cladosporium exasperatum" ]
}
},
{
"id": "New.CleanUp.ReferenceOTU59372",
"metadata": {
"taxonomy": [ "k__Fungi", "p__Basidiomycota", "c__unidentified", "o__unidentified", "f__unidentified", "g__unidentified", "s__Basidiomycota sp" ]
}
},
{
"id": "New.CleanUp.ReferenceOTU59374",
"metadata": {
"taxonomy": [ "k__Fungi", "p__Basidiomycota", "c__Tremellomycetes", "o__Tremellales", "f__Incertae sedis", "g__Cryptococcus", "s__Cryptococcus chernovii" ]
}
},
{
"id": "New.CleanUp.ReferenceOTU59459",
"metadata": {
"taxonomy": [ "k__Fungi", "p__Basidiomycota", "c__Microbotryomycetes", "o__Sporidiobolales", "f__Incertae sedis", "g__Sporobolomyces", "s__Sporobolomyces gracilis" ]
}
},
{
"id": "New.CleanUp.ReferenceOTU59489",
"metadata": {
"taxonomy": [ "k__Fungi", "p__Ascomycota", "c__Dothideomycetes", "o__Pleosporales", "f__Pleosporaceae", "g__Alternaria", "s__Alternaria alternata" ]
}
},
{
"id": "New.CleanUp.ReferenceOTU59562",
"metadata": {
"taxonomy": [ "k__Fungi", "p__Ascomycota", "c__Saccharomycetes", "o__Saccharomycetales", "f__Saccharomycodaceae", "g__Hanseniaspora", "s__Hanseniaspora uvarum" ]
}
},
{
"id": "New.CleanUp.ReferenceOTU59573",
"metadata": {
"taxonomy": [ "k__Fungi", "p__Basidiomycota", "c__Tremellomycetes", "o__Tremellales", "f__Incertae sedis", "g__Cryptococcus", "s__Cryptococcus aureus" ]
}
},
{
"id": "New.CleanUp.ReferenceOTU59874",
"metadata": {
"taxonomy": [ "k__Fungi", "p__Ascomycota", "c__Dothideomycetes", "o__Dothideales", "f__Dothioraceae", "g__Aureobasidium", "s__Aureobasidium pullulans" ]
}
},
{
"id": "New.CleanUp.ReferenceOTU59916",
"metadata": {
"taxonomy": [ "k__Fungi", "p__Ascomycota", "c__unidentified", "o__unidentified", "f__unidentified", "g__unidentified", "s__Ascomycota sp" ]
}
},
{
"id": "New.CleanUp.ReferenceOTU59996",
"metadata": {
"taxonomy": [ "k__Fungi", "p__Ascomycota", "c__Dothideomycetes", "o__Dothideales", "f__Dothioraceae", "g__Aureobasidium", "s__Aureobasidium pullulans" ]
}
},
{
"id": "New.CleanUp.ReferenceOTU60045",
"metadata": {
"taxonomy": [ "k__Fungi", "p__Ascomycota", "c__unidentified", "o__unidentified", "f__unidentified", "g__unidentified", "s__Ascomycota sp" ]
}
},
{
"id": "New.CleanUp.ReferenceOTU60047",
"metadata": {
"taxonomy": [ "k__Fungi", "p__Basidiomycota", "c__Exobasidiomycetes", "o__Exobasidiales", "f__Exobasidiaceae", "g__Exobasidium", "s__Exobasidium dubium" ]
}
},
{
"id": "New.CleanUp.ReferenceOTU60175",
"metadata": {
"taxonomy": [ "k__Fungi", "p__Ascomycota", "c__Sordariomycetes", "o__Incertae sedis", "f__Glomerellaceae", "g__Glomerella", "s__Glomerella acutata" ]
}
},
{
"id": "New.CleanUp.ReferenceOTU60189",
"metadata": {
"taxonomy": [ "k__Fungi", "p__Ascomycota", "c__Eurotiomycetes", "o__Chaetothyriales", "f__Herpotrichiellaceae", "g__Phaeomoniella", "s__Phaeomoniella niveniae" ]
}
},
{
"id": "New.CleanUp.ReferenceOTU60207",
"metadata": {
"taxonomy": [ "k__Fungi", "p__Ascomycota", "c__Dothideomycetes", "o__Capnodiales", "f__Davidiellaceae", "g__Cladosporium", "s__Cladosporium exasperatum" ]
}
},
{
"id": "New.CleanUp.ReferenceOTU60257",
"metadata": {
"taxonomy": [ "k__Fungi", "p__Ascomycota", "c__Sordariomycetes", "o__Diaporthales", "f__Diaporthaceae", "g__Diaporthe", "s__Diaporthe viticola" ]
}
},
{
"id": "New.CleanUp.ReferenceOTU60307",
"metadata": {
"taxonomy": [ "k__Fungi", "p__Ascomycota", "c__Eurotiomycetes", "o__Chaetothyriales", "f__Herpotrichiellaceae", "g__Phaeomoniella", "s__Phaeomoniella prunicola" ]
}
},
{
"id": "New.CleanUp.ReferenceOTU60333",
"metadata": {
"taxonomy": [ "k__Fungi", "p__Ascomycota", "c__Dothideomycetes", "o__Pleosporales", "f__Incertae sedis", "g__Didymella", "s__Didymella vitalbina" ]
}
},
{
"id": "New.CleanUp.ReferenceOTU60361",
"metadata": {
"taxonomy": [ "k__Fungi", "p__Ascomycota", "c__Dothideomycetes", "o__Pleosporales", "f__Pleosporaceae", "g__Alternaria", "s__Alternaria alternata" ]
}
},
{
"id": "New.CleanUp.ReferenceOTU60386",
"metadata": {
"taxonomy": [ "k__Fungi", "p__Basidiomycota", "c__Agaricomycetes", "o__Russulales", "f__unidentified", "g__unidentified", "s__Russulales sp" ]
}
},
{
"id": "New.CleanUp.ReferenceOTU60391",
"metadata": {
"taxonomy": [ "k__Fungi", "p__Ascomycota", "c__Dothideomycetes", "o__Dothideales", "f__Dothioraceae", "g__Aureobasidium", "s__Aureobasidium pullulans" ]
}
},
{
"id": "New.CleanUp.ReferenceOTU60429",
"metadata": {
"taxonomy": [ "k__Fungi", "p__Basidiomycota", "c__Microbotryomycetes", "o__Sporidiobolales", "f__Incertae sedis", "g__Sporobolomyces", "s__Sporobolomyces elongatus" ]
}
},
{
"id": "New.CleanUp.ReferenceOTU60465",
"metadata": {
"taxonomy": [ "k__Fungi", "p__Basidiomycota", "c__Agaricomycetes", "o__Russulales", "f__unidentified", "g__unidentified", "s__Russulales sp" ]
}
},
{
"id": "New.CleanUp.ReferenceOTU60471",
"metadata": {
"taxonomy": [ "k__Fungi", "p__Ascomycota", "c__Dothideomycetes", "o__Capnodiales", "f__Mycosphaerellaceae", "g__Pseudocercospora", "s__Pseudocercospora lyoniae" ]
}
},
{
"id": "New.CleanUp.ReferenceOTU60477",
"metadata": {
"taxonomy": [ "k__Fungi", "p__Zygomycota", "c__Incertae sedis", "o__Mucorales", "f__Mucoraceae", "g__Mucor", "s__Mucor circinelloides" ]
}
},
{
"id": "New.CleanUp.ReferenceOTU60512",
"metadata": {
"taxonomy": [ "k__Fungi", "p__Ascomycota", "c__Dothideomycetes", "o__Dothideales", "f__Dothioraceae", "g__Aureobasidium", "s__Aureobasidium pullulans" ]
}
},
{
"id": "New.CleanUp.ReferenceOTU60597",
"metadata": {
"taxonomy": [ "k__Fungi", "p__Basidiomycota", "c__Agaricomycetes", "o__Russulales", "f__unidentified", "g__unidentified", "s__Russulales sp" ]
}
},
{
"id": "New.CleanUp.ReferenceOTU60603",
"metadata": {
"taxonomy": [ "k__Fungi", "p__Ascomycota", "c__Dothideomycetes", "o__Capnodiales", "f__Davidiellaceae", "g__Cladosporium", "s__Cladosporium exasperatum" ]
}
},
{
"id": "New.CleanUp.ReferenceOTU60637",
"metadata": {
"taxonomy": [ "k__Fungi", "p__Ascomycota", "c__Dothideomycetes", "o__Dothideales", "f__Dothioraceae", "g__Aureobasidium", "s__Aureobasidium pullulans" ]
}
},
{
"id": "New.CleanUp.ReferenceOTU60786",
"metadata": {
"taxonomy": [ "k__Fungi", "p__Ascomycota", "c__Dothideomycetes", "o__Dothideales", "f__Dothioraceae", "g__Aureobasidium", "s__Aureobasidium pullulans" ]
}
},
{
"id": "New.CleanUp.ReferenceOTU60816",
"metadata": {
"taxonomy": [ "k__Fungi", "p__Basidiomycota", "c__Agaricomycetes", "o__Russulales", "f__unidentified", "g__unidentified", "s__Russulales sp" ]
}
},
{
"id": "New.CleanUp.ReferenceOTU60899",
"metadata": {
"taxonomy": [ "k__Fungi", "p__Basidiomycota", "c__Tremellomycetes", "o__Tremellales", "f__Incertae sedis", "g__Tremella", "s__Tremella phaeophysciae" ]
}
},
{
"id": "New.CleanUp.ReferenceOTU60946",
"metadata": {
"taxonomy": [ "k__Fungi", "p__Ascomycota", "c__Eurotiomycetes", "o__Chaetothyriales", "f__Herpotrichiellaceae", "g__Phaeomoniella", "s__Phaeomoniella prunicola" ]
}
},
{
"id": "New.CleanUp.ReferenceOTU60978",
"metadata": {
"taxonomy": [ "k__Fungi", "p__unidentified", "c__unidentified", "o__unidentified", "f__unidentified", "g__unidentified", "s__Fungi sp" ]
}
},
{
"id": "New.CleanUp.ReferenceOTU60987",
"metadata": {
"taxonomy": [ "k__Fungi", "p__Ascomycota", "c__Sordariomycetes", "o__Incertae sedis", "f__Glomerellaceae", "g__Glomerella", "s__Glomerella acutata" ]
}
},
{
"id": "New.CleanUp.ReferenceOTU61188",
"metadata": {
"taxonomy": [ "k__Fungi", "p__Ascomycota", "c__Sordariomycetes", "o__Incertae sedis", "f__Glomerellaceae", "g__Glomerella", "s__Glomerella acutata" ]
}
},
{
"id": "New.CleanUp.ReferenceOTU61199",
"metadata": {
"taxonomy": [ "k__Fungi", "p__Ascomycota", "c__Eurotiomycetes", "o__Chaetothyriales", "f__Herpotrichiellaceae", "g__Phaeomoniella", "s__Phaeomoniella prunicola" ]
}
},
{
"id": "New.CleanUp.ReferenceOTU61279",
"metadata": {
"taxonomy": [ "k__Fungi", "p__Ascomycota", "c__Dothideomycetes", "o__Pleosporales", "f__Pleosporaceae", "g__Alternaria", "s__Alternaria alternata" ]
}
},
{
"id": "New.CleanUp.ReferenceOTU61291",
"metadata": {
"taxonomy": [ "k__Fungi", "p__Ascomycota", "c__Dothideomycetes", "o__Dothideales", "f__Dothioraceae", "g__Aureobasidium", "s__Aureobasidium pullulans" ]
}
},
{
"id": "New.CleanUp.ReferenceOTU61394",
"metadata": {
"taxonomy": [ "k__Fungi", "p__Ascomycota", "c__Sordariomycetes", "o__Hypocreales", "f__Clavicipitaceae", "g__Epichlo", "s__Epichlo amarillans" ]
}
},
{
"id": "New.CleanUp.ReferenceOTU61468",
"metadata": {
"taxonomy": [ "k__Fungi", "p__Ascomycota", "c__Dothideomycetes", "o__Capnodiales", "f__Davidiellaceae", "g__Cladosporium", "s__Cladosporium exasperatum" ]
}
},
{
"id": "New.CleanUp.ReferenceOTU61538",
"metadata": {
"taxonomy": [ "k__Fungi", "p__Basidiomycota", "c__Agaricomycetes", "o__Russulales", "f__Peniophoraceae", "g__Peniophora", "s__Peniophora cinerea" ]
}
},
{
"id": "New.CleanUp.ReferenceOTU61592",
"metadata": {
"taxonomy": [ "k__Fungi", "p__Basidiomycota", "c__Exobasidiomycetes", "o__Microstromatales", "f__Quambalariaceae", "g__Quambalaria", "s__Quambalaria cyanescens" ]
}
},
{
"id": "New.CleanUp.ReferenceOTU61758",
"metadata": {
"taxonomy": [ "k__Fungi", "p__Ascomycota", "c__Dothideomycetes", "o__Dothideales", "f__Dothioraceae", "g__Aureobasidium", "s__Aureobasidium pullulans" ]
}
},
{
"id": "New.CleanUp.ReferenceOTU61879",
"metadata": {
"taxonomy": [ "k__Fungi", "p__Basidiomycota", "c__Tremellomycetes", "o__Tremellales", "f__Incertae sedis", "g__Kockovaella", "s__Kockovaella schimae" ]
}
},
{
"id": "New.CleanUp.ReferenceOTU61984",
"metadata": {
"taxonomy": [ "k__Fungi", "p__Ascomycota", "c__Eurotiomycetes", "o__Chaetothyriales", "f__Herpotrichiellaceae", "g__Phaeomoniella", "s__Phaeomoniella prunicola" ]
}
},
{
"id": "New.CleanUp.ReferenceOTU62229",
"metadata": {
"taxonomy": [ "k__Fungi", "p__Ascomycota", "c__Dothideomycetes", "o__Capnodiales", "f__Davidiellaceae", "g__Cladosporium", "s__Cladosporium exasperatum" ]
}
},
{
"id": "New.CleanUp.ReferenceOTU62341",
"metadata": {
"taxonomy": [ "k__Fungi", "p__Ascomycota", "c__Sordariomycetes", "o__Xylariales", "f__Diatrypaceae", "g__Libertella", "s__Libertella sp" ]
}
},
{
"id": "New.CleanUp.ReferenceOTU62469",
"metadata": {
"taxonomy": [ "k__Fungi", "p__Basidiomycota", "c__unidentified", "o__unidentified", "f__unidentified", "g__unidentified", "s__Basidiomycota sp" ]
}
},
{
"id": "New.CleanUp.ReferenceOTU62540",
"metadata": {
"taxonomy": [ "k__Fungi", "p__Ascomycota", "c__Dothideomycetes", "o__unidentified", "f__unidentified", "g__unidentified", "s__Dothideomycetes sp" ]
}
},
{
"id": "New.CleanUp.ReferenceOTU62543",
"metadata": {
"taxonomy": [ "k__Fungi", "p__Ascomycota", "c__Sordariomycetes", "o__Incertae sedis", "f__Glomerellaceae", "g__Colletotrichum", "s__Colletotrichum australe" ]
}
},
{
"id": "New.CleanUp.ReferenceOTU62552",
"metadata": {
"taxonomy": [ "k__Fungi", "p__Ascomycota", "c__Dothideomycetes", "o__Capnodiales", "f__Davidiellaceae", "g__Cladosporium", "s__Cladosporium exasperatum" ]
}
},
{
"id": "New.CleanUp.ReferenceOTU62566",
"metadata": {
"taxonomy": [ "k__Fungi", "p__Basidiomycota", "c__unidentified", "o__unidentified", "f__unidentified", "g__unidentified", "s__Basidiomycota sp" ]
}
},
{
"id": "New.CleanUp.ReferenceOTU62721",
"metadata": {
"taxonomy": [ "k__Fungi", "p__Ascomycota", "c__Sordariomycetes", "o__Sordariales", "f__Cephalothecaceae", "g__Cephalotheca", "s__Cephalotheca foveolata" ]
}
},
{
"id": "New.CleanUp.ReferenceOTU62761",
"metadata": {
"taxonomy": [ "k__Fungi", "p__Basidiomycota", "c__Agaricomycetes", "o__Agaricales", "f__Marasmiaceae", "g__Baeospora", "s__Baeospora myosura" ]
}
},
{
"id": "New.CleanUp.ReferenceOTU62819",
"metadata": {
"taxonomy": [ "k__Fungi", "p__Ascomycota", "c__Sordariomycetes", "o__Hypocreales", "f__Incertae sedis", "g__Sarocladium", "s__Sarocladium kiliense" ]
}
},
{
"id": "New.CleanUp.ReferenceOTU62838",
"metadata": {
"taxonomy": [ "k__Fungi", "p__Ascomycota", "c__Dothideomycetes", "o__Capnodiales", "f__Davidiellaceae", "g__Cladosporium", "s__Cladosporium exasperatum" ]
}
},
{
"id": "New.CleanUp.ReferenceOTU62848",
"metadata": {
"taxonomy": [ "k__Fungi", "p__unidentified", "c__unidentified", "o__unidentified", "f__unidentified", "g__unidentified", "s__Fungi sp" ]
}
},
{
"id": "New.CleanUp.ReferenceOTU62946",
"metadata": {
"taxonomy": [ "k__Fungi", "p__Ascomycota", "c__Dothideomycetes", "o__Dothideales", "f__Dothioraceae", "g__Aureobasidium", "s__Aureobasidium pullulans" ]
}
},
{
"id": "New.CleanUp.ReferenceOTU62986",
"metadata": {
"taxonomy": [ "k__Fungi", "p__Ascomycota", "c__Eurotiomycetes", "o__Chaetothyriales", "f__Herpotrichiellaceae", "g__Rhinocladiella", "s__Rhinocladiella sp" ]
}
},
{
"id": "New.CleanUp.ReferenceOTU63091",
"metadata": {
"taxonomy": [ "k__Fungi", "p__Ascomycota", "c__Saccharomycetes", "o__Saccharomycetales", "f__Saccharomycodaceae", "g__Hanseniaspora", "s__Hanseniaspora uvarum" ]
}
},
{
"id": "New.CleanUp.ReferenceOTU63250",
"metadata": {
"taxonomy": [ "k__Fungi", "p__Ascomycota", "c__Dothideomycetes", "o__Dothideales", "f__Dothioraceae", "g__Aureobasidium", "s__Aureobasidium pullulans" ]
}
},
{
"id": "New.CleanUp.ReferenceOTU63323",
"metadata": {
"taxonomy": [ "k__Fungi", "p__Basidiomycota", "c__Agaricomycetes", "o__Russulales", "f__Peniophoraceae", "g__Peniophora", "s__Peniophora cinerea" ]
}
},
{
"id": "New.CleanUp.ReferenceOTU63359",
"metadata": {
"taxonomy": [ "k__Fungi", "p__Ascomycota", "c__Dothideomycetes", "o__Capnodiales", "f__Teratosphaeriaceae", "g__Teratosphaeria", "s__Teratosphaeria capensis" ]
}
},
{
"id": "New.CleanUp.ReferenceOTU63452",
"metadata": {
"taxonomy": [ "k__Fungi", "p__Basidiomycota", "c__Agaricomycetes", "o__Hymenochaetales", "f__Schizoporaceae", "g__Xylodon", "s__Xylodon erastii" ]
}
},
{
"id": "New.CleanUp.ReferenceOTU63456",
"metadata": {
"taxonomy": [ "k__Fungi", "p__Ascomycota", "c__Dothideomycetes", "o__Capnodiales", "f__Davidiellaceae", "g__Cladosporium", "s__Cladosporium exasperatum" ]
}
},
{
"id": "New.CleanUp.ReferenceOTU63615",
"metadata": {
"taxonomy": [ "k__Fungi", "p__Ascomycota", "c__unidentified", "o__unidentified", "f__unidentified", "g__unidentified", "s__Ascomycota sp" ]
}
},
{
"id": "New.CleanUp.ReferenceOTU63617",
"metadata": {
"taxonomy": [ "k__Fungi", "p__Ascomycota", "c__Dothideomycetes", "o__Pleosporales", "f__Pleosporaceae", "g__Alternaria", "s__Alternaria eichhorniae" ]
}
},
{
"id": "New.CleanUp.ReferenceOTU63785",
"metadata": {
"taxonomy": [ "k__Fungi", "p__Ascomycota", "c__unidentified", "o__unidentified", "f__unidentified", "g__unidentified", "s__Ascomycota sp" ]
}
},
{
"id": "New.CleanUp.ReferenceOTU63786",
"metadata": {
"taxonomy": [ "k__Fungi", "p__Ascomycota", "c__Dothideomycetes", "o__Capnodiales", "f__Mycosphaerellaceae", "g__Mycosphaerella", "s__Mycosphaerella tassiana" ]
}
},
{
"id": "New.CleanUp.ReferenceOTU63794",
"metadata": {
"taxonomy": [ "k__Fungi", "p__Ascomycota", "c__unidentified", "o__unidentified", "f__unidentified", "g__unidentified", "s__Ascomycota sp" ]
}
},
{
"id": "New.CleanUp.ReferenceOTU63917",
"metadata": {
"taxonomy": [ "k__Fungi", "p__Basidiomycota", "c__Agaricomycetes", "o__Russulales", "f__unidentified", "g__unidentified", "s__Russulales sp" ]
}
},
{
"id": "New.CleanUp.ReferenceOTU63950",
"metadata": {
"taxonomy": [ "k__Fungi", "p__Ascomycota", "c__Dothideomycetes", "o__Pleosporales", "f__Incertae sedis", "g__Didymella", "s__Didymella vitalbina" ]
}
},
{
"id": "New.CleanUp.ReferenceOTU63957",
"metadata": {
"taxonomy": [ "k__Fungi", "p__Ascomycota", "c__unidentified", "o__unidentified", "f__unidentified", "g__unidentified", "s__Ascomycota sp" ]
}
},
{
"id": "New.CleanUp.ReferenceOTU63999",
"metadata": {
"taxonomy": [ "k__Fungi", "p__Ascomycota", "c__Dothideomycetes", "o__Dothideales", "f__Dothioraceae", "g__Aureobasidium", "s__Aureobasidium pullulans" ]
}
},
{
"id": "New.CleanUp.ReferenceOTU64010",
"metadata": {
"taxonomy": [ "k__Fungi", "p__Ascomycota", "c__Dothideomycetes", "o__Pleosporales", "f__Pleosporaceae", "g__Alternaria", "s__Alternaria alternata" ]
}
},
{
"id": "New.CleanUp.ReferenceOTU64046",
"metadata": {
"taxonomy": [ "k__Fungi", "p__Ascomycota", "c__unidentified", "o__unidentified", "f__unidentified", "g__unidentified", "s__Ascomycota sp" ]
}
},
{
"id": "New.CleanUp.ReferenceOTU64058",
"metadata": {
"taxonomy": [ "k__Fungi", "p__Ascomycota", "c__Saccharomycetes", "o__Saccharomycetales", "f__Saccharomycodaceae", "g__Hanseniaspora", "s__Hanseniaspora uvarum" ]
}
},
{
"id": "New.CleanUp.ReferenceOTU64122",
"metadata": {
"taxonomy": [ "k__Fungi", "p__Ascomycota", "c__Saccharomycetes", "o__Saccharomycetales", "f__Saccharomycodaceae", "g__Hanseniaspora", "s__Hanseniaspora uvarum" ]
}
},
{
"id": "New.CleanUp.ReferenceOTU64129",
"metadata": {
"taxonomy": [ "k__Fungi", "p__Ascomycota", "c__Sordariomycetes", "o__Diaporthales", "f__Diaporthaceae", "g__Diaporthe", "s__Diaporthe viticola" ]
}
},
{
"id": "New.CleanUp.ReferenceOTU64230",
"metadata": {
"taxonomy": [ "k__Fungi", "p__Basidiomycota", "c__Agaricomycetes", "o__Russulales", "f__unidentified", "g__unidentified", "s__Russulales sp" ]
}
},
{
"id": "New.CleanUp.ReferenceOTU64256",
"metadata": {
"taxonomy": [ "k__Fungi", "p__Ascomycota", "c__Eurotiomycetes", "o__Chaetothyriales", "f__Herpotrichiellaceae", "g__Phaeomoniella", "s__Phaeomoniella prunicola" ]
}
},
{
"id": "New.CleanUp.ReferenceOTU64381",
"metadata": {
"taxonomy": [ "k__Fungi", "p__Basidiomycota", "c__Agaricomycetes", "o__Russulales", "f__Peniophoraceae", "g__Peniophora", "s__Peniophora cinerea" ]
}
},
{
"id": "New.CleanUp.ReferenceOTU64426",
"metadata": {
"taxonomy": [ "k__Fungi", "p__Ascomycota", "c__Eurotiomycetes", "o__Eurotiales", "f__Trichocomaceae", "g__Penicillium", "s__Penicillium chrysogenum" ]
}
},
{
"id": "New.CleanUp.ReferenceOTU64575",
"metadata": {
"taxonomy": [ "k__Fungi", "p__Ascomycota", "c__Dothideomycetes", "o__Capnodiales", "f__Mycosphaerellaceae", "g__Pseudocercospora", "s__Pseudocercospora lyoniae" ]
}
},
{
"id": "New.CleanUp.ReferenceOTU64592",
"metadata": {
"taxonomy": [ "k__Fungi", "p__Ascomycota", "c__Dothideomycetes", "o__Pleosporales", "f__Incertae sedis", "g__Didymella", "s__Didymella vitalbina" ]
}
},
{
"id": "New.CleanUp.ReferenceOTU64633",
"metadata": {
"taxonomy": [ "k__Fungi", "p__Basidiomycota", "c__Agaricomycetes", "o__Russulales", "f__Stereaceae", "g__Stereum", "s__Stereum hirsutum" ]
}
},
{
"id": "New.CleanUp.ReferenceOTU64710",
"metadata": {
"taxonomy": [ "k__Fungi", "p__Basidiomycota", "c__Microbotryomycetes", "o__Sporidiobolales", "f__Incertae sedis", "g__Sporobolomyces", "s__Sporobolomyces gracilis" ]
}
},
{
"id": "New.CleanUp.ReferenceOTU64753",
"metadata": {
"taxonomy": [ "k__Fungi", "p__Ascomycota", "c__Dothideomycetes", "o__Dothideales", "f__Dothioraceae", "g__Aureobasidium", "s__Aureobasidium pullulans" ]
}
},
{
"id": "New.CleanUp.ReferenceOTU64833",
"metadata": {
"taxonomy": [ "k__Fungi", "p__Basidiomycota", "c__Agaricomycetes", "o__Russulales", "f__unidentified", "g__unidentified", "s__Russulales sp" ]
}
},
{
"id": "New.CleanUp.ReferenceOTU64850",
"metadata": {
"taxonomy": [ "k__Fungi", "p__Basidiomycota", "c__unidentified", "o__unidentified", "f__unidentified", "g__unidentified", "s__Basidiomycota sp" ]
}
},
{
"id": "New.CleanUp.ReferenceOTU64911",
"metadata": {
"taxonomy": [ "k__Fungi", "p__Ascomycota", "c__Dothideomycetes", "o__unidentified", "f__unidentified", "g__unidentified", "s__Dothideomycetes sp" ]
}
},
{
"id": "New.CleanUp.ReferenceOTU64923",
"metadata": {
"taxonomy": [ "k__Fungi", "p__Basidiomycota", "c__Microbotryomycetes", "o__Sporidiobolales", "f__Incertae sedis", "g__Sporobolomyces", "s__Sporobolomyces gracilis" ]
}
},
{
"id": "New.CleanUp.ReferenceOTU64941",
"metadata": {
"taxonomy": [ "k__Fungi", "p__Basidiomycota", "c__Agaricomycetes", "o__Thelephorales", "f__Thelephoraceae", "g__Tomentella", "s__Tomentella sp" ]
}
},
{
"id": "New.CleanUp.ReferenceOTU65004",
"metadata": {
"taxonomy": [ "k__Fungi", "p__Ascomycota", "c__Dothideomycetes", "o__Pleosporales", "f__unidentified", "g__unidentified", "s__Pleosporales sp" ]
}
},
{
"id": "New.CleanUp.ReferenceOTU65084",
"metadata": {
"taxonomy": [ "k__Fungi", "p__Ascomycota", "c__Dothideomycetes", "o__Dothideales", "f__Dothioraceae", "g__Aureobasidium", "s__Aureobasidium pullulans" ]
}
},
{
"id": "New.CleanUp.ReferenceOTU65097",
"metadata": {
"taxonomy": [ "k__Fungi", "p__Ascomycota", "c__Saccharomycetes", "o__Saccharomycetales", "f__Saccharomycodaceae", "g__Hanseniaspora", "s__Hanseniaspora uvarum" ]
}
},
{
"id": "New.CleanUp.ReferenceOTU65232",
"metadata": {
"taxonomy": [ "k__Fungi", "p__Ascomycota", "c__Sordariomycetes", "o__Incertae sedis", "f__Glomerellaceae", "g__Glomerella", "s__Glomerella acutata" ]
}
},
{
"id": "New.CleanUp.ReferenceOTU65239",
"metadata": {
"taxonomy": [ "k__Fungi", "p__Basidiomycota", "c__Agaricomycetes", "o__Russulales", "f__Peniophoraceae", "g__Peniophora", "s__Peniophora cinerea" ]
}
},
{
"id": "New.CleanUp.ReferenceOTU65482",
"metadata": {
"taxonomy": [ "k__Fungi", "p__Basidiomycota", "c__Agaricomycetes", "o__Russulales", "f__Peniophoraceae", "g__Peniophora", "s__Peniophora cinerea" ]
}
},
{
"id": "New.CleanUp.ReferenceOTU65489",
"metadata": {
"taxonomy": [ "k__Fungi", "p__Ascomycota", "c__Dothideomycetes", "o__Dothideales", "f__Dothioraceae", "g__Aureobasidium", "s__Aureobasidium pullulans" ]
}
},
{
"id": "New.CleanUp.ReferenceOTU65529",
"metadata": {
"taxonomy": [ "k__Fungi", "p__Basidiomycota", "c__Agaricomycetes", "o__Russulales", "f__unidentified", "g__unidentified", "s__Russulales sp" ]
}
},
{
"id": "New.CleanUp.ReferenceOTU65533",
"metadata": {
"taxonomy": [ "k__Fungi", "p__Ascomycota", "c__Sordariomycetes", "o__Diaporthales", "f__Diaporthaceae", "g__Diaporthe", "s__Diaporthe viticola" ]
}
},
{
"id": "New.CleanUp.ReferenceOTU65543",
"metadata": {
"taxonomy": [ "k__Fungi", "p__Ascomycota", "c__Dothideomycetes", "o__Capnodiales", "f__Davidiellaceae", "g__Cladosporium", "s__Cladosporium exasperatum" ]
}
},
{
"id": "New.CleanUp.ReferenceOTU65604",
"metadata": {
"taxonomy": [ "k__Fungi", "p__Ascomycota", "c__Dothideomycetes", "o__Pleosporales", "f__unidentified", "g__unidentified", "s__Pleosporales sp" ]
}
},
{
"id": "New.CleanUp.ReferenceOTU65605",
"metadata": {
"taxonomy": [ "k__Fungi", "p__Ascomycota", "c__Dothideomycetes", "o__Pleosporales", "f__unidentified", "g__unidentified", "s__Pleosporales sp" ]
}
},
{
"id": "New.CleanUp.ReferenceOTU65704",
"metadata": {
"taxonomy": [ "k__Fungi", "p__Ascomycota", "c__Eurotiomycetes", "o__Eurotiales", "f__Trichocomaceae", "g__Talaromyces", "s__Talaromyces tardifaciens" ]
}
},
{
"id": "New.CleanUp.ReferenceOTU65810",
"metadata": {
"taxonomy": [ "k__Fungi", "p__Ascomycota", "c__Dothideomycetes", "o__Pleosporales", "f__Incertae sedis", "g__Didymella", "s__Didymella phacae" ]
}
},
{
"id": "New.CleanUp.ReferenceOTU65861",
"metadata": {
"taxonomy": [ "k__Fungi", "p__Basidiomycota", "c__Agaricomycetes", "o__Russulales", "f__unidentified", "g__unidentified", "s__Russulales sp" ]
}
},
{
"id": "New.CleanUp.ReferenceOTU65929",
"metadata": {
"taxonomy": [ "k__Fungi", "p__Ascomycota", "c__Dothideomycetes", "o__Capnodiales", "f__Davidiellaceae", "g__Cladosporium", "s__Cladosporium exasperatum" ]
}
},
{
"id": "New.CleanUp.ReferenceOTU66060",
"metadata": {
"taxonomy": [ "k__Fungi", "p__Ascomycota", "c__Sordariomycetes", "o__Diaporthales", "f__Diaporthaceae", "g__Diaporthe", "s__Diaporthe viticola" ]
}
},
{
"id": "New.CleanUp.ReferenceOTU66164",
"metadata": {
"taxonomy": [ "k__Fungi", "p__Ascomycota", "c__Saccharomycetes", "o__Saccharomycetales", "f__Incertae sedis", "g__Candida", "s__Candida diddensiae" ]
}
},
{
"id": "New.CleanUp.ReferenceOTU66210",
"metadata": {
"taxonomy": [ "k__Fungi", "p__Basidiomycota", "c__Tremellomycetes", "o__Tremellales", "f__Incertae sedis", "g__Cryptococcus", "s__Cryptococcus chernovii" ]
}
},
{
"id": "New.CleanUp.ReferenceOTU66241",
"metadata": {
"taxonomy": [ "k__Fungi", "p__Basidiomycota", "c__Agaricomycetes", "o__Russulales", "f__Peniophoraceae", "g__Peniophora", "s__Peniophora cinerea" ]
}
},
{
"id": "New.CleanUp.ReferenceOTU66370",
"metadata": {
"taxonomy": [ "k__Fungi", "p__Basidiomycota", "c__Agaricomycetes", "o__Russulales", "f__Peniophoraceae", "g__Peniophora", "s__Peniophora cinerea" ]
}
},
{
"id": "New.CleanUp.ReferenceOTU66400",
"metadata": {
"taxonomy": [ "k__Fungi", "p__Basidiomycota", "c__unidentified", "o__unidentified", "f__unidentified", "g__unidentified", "s__Basidiomycota sp" ]
}
},
{
"id": "New.CleanUp.ReferenceOTU66411",
"metadata": {
"taxonomy": [ "k__Fungi", "p__Ascomycota", "c__Dothideomycetes", "o__Pleosporales", "f__Pleosporaceae", "g__Alternaria", "s__Alternaria alternata" ]
}
},
{
"id": "New.CleanUp.ReferenceOTU66455",
"metadata": {
"taxonomy": [ "k__Fungi", "p__Ascomycota", "c__Dothideomycetes", "o__Capnodiales", "f__Davidiellaceae", "g__Cladosporium", "s__Cladosporium fusiforme" ]
}
},
{
"id": "New.CleanUp.ReferenceOTU66457",
"metadata": {
"taxonomy": [ "k__Fungi", "p__Basidiomycota", "c__Agaricomycetes", "o__Russulales", "f__Peniophoraceae", "g__Peniophora", "s__Peniophora pithya" ]
}
},
{
"id": "New.CleanUp.ReferenceOTU66466",
"metadata": {
"taxonomy": [ "k__Fungi", "p__Ascomycota", "c__Dothideomycetes", "o__Pleosporales", "f__Pleosporaceae", "g__Alternaria", "s__Alternaria alternata" ]
}
},
{
"id": "New.CleanUp.ReferenceOTU66529",
"metadata": {
"taxonomy": [ "k__Fungi", "p__Ascomycota", "c__Sordariomycetes", "o__Incertae sedis", "f__Glomerellaceae", "g__Colletotrichum", "s__Colletotrichum australe" ]
}
},
{
"id": "New.CleanUp.ReferenceOTU66611",
"metadata": {
"taxonomy": [ "k__Fungi", "p__Ascomycota", "c__Sordariomycetes", "o__Diaporthales", "f__Diaporthaceae", "g__Diaporthe", "s__Diaporthe viticola" ]
}
},
{
"id": "New.CleanUp.ReferenceOTU66616",
"metadata": {
"taxonomy": [ "k__Fungi", "p__Basidiomycota", "c__Agaricostilbomycetes", "o__Agaricostilbales", "f__Agaricostilbaceae", "g__Bensingtonia", "s__Bensingtonia yuccicola" ]
}
},
{
"id": "New.CleanUp.ReferenceOTU66687",
"metadata": {
"taxonomy": [ "k__Fungi", "p__Ascomycota", "c__Dothideomycetes", "o__Capnodiales", "f__Davidiellaceae", "g__Cladosporium", "s__Cladosporium exasperatum" ]
}
},
{
"id": "New.CleanUp.ReferenceOTU66697",
"metadata": {
"taxonomy": [ "k__Fungi", "p__Ascomycota", "c__Lecanoromycetes", "o__Teloschistales", "f__Physciaceae", "g__Physcia", "s__Physcia stellaris" ]
}
},
{
"id": "New.CleanUp.ReferenceOTU66754",
"metadata": {
"taxonomy": [ "k__Fungi", "p__Ascomycota", "c__Leotiomycetes", "o__Helotiales", "f__Incertae sedis", "g__Cadophora", "s__Cadophora luteo-olivacea" ]
}
},
{
"id": "New.CleanUp.ReferenceOTU66917",
"metadata": {
"taxonomy": [ "k__Fungi", "p__Ascomycota", "c__Eurotiomycetes", "o__Chaetothyriales", "f__Herpotrichiellaceae", "g__Phaeomoniella", "s__Phaeomoniella prunicola" ]
}
},
{
"id": "New.CleanUp.ReferenceOTU67179",
"metadata": {
"taxonomy": [ "k__Fungi", "p__Ascomycota", "c__Dothideomycetes", "o__Capnodiales", "f__Davidiellaceae", "g__Cladosporium", "s__Cladosporium exasperatum" ]
}
},
{
"id": "New.CleanUp.ReferenceOTU67189",
"metadata": {
"taxonomy": [ "k__Fungi", "p__Ascomycota", "c__Dothideomycetes", "o__Capnodiales", "f__Davidiellaceae", "g__Cladosporium", "s__Cladosporium exasperatum" ]
}
},
{
"id": "New.CleanUp.ReferenceOTU67206",
"metadata": {
"taxonomy": [ "k__Fungi", "p__Basidiomycota", "c__unidentified", "o__unidentified", "f__unidentified", "g__unidentified", "s__Basidiomycota sp" ]
}
},
{
"id": "New.CleanUp.ReferenceOTU67256",
"metadata": {
"taxonomy": [ "k__Fungi", "p__Ascomycota", "c__Taphrinomycetes", "o__Taphrinales", "f__Taphrinaceae", "g__Taphrina", "s__Taphrina communis" ]
}
},
{
"id": "New.CleanUp.ReferenceOTU67272",
"metadata": {
"taxonomy": [ "k__Fungi", "p__Basidiomycota", "c__Microbotryomycetes", "o__Sporidiobolales", "f__Incertae sedis", "g__Sporobolomyces", "s__Sporobolomyces gracilis" ]
}
},
{
"id": "New.CleanUp.ReferenceOTU67407",
"metadata": {
"taxonomy": [ "k__Fungi", "p__Ascomycota", "c__Sordariomycetes", "o__Hypocreales", "f__Hypocreaceae", "g__Trichoderma", "s__Trichoderma koningiopsis" ]
}
},
{
"id": "New.CleanUp.ReferenceOTU67471",
"metadata": {
"taxonomy": [ "k__Fungi", "p__Ascomycota", "c__Dothideomycetes", "o__Pleosporales", "f__Sporormiaceae", "g__unidentified", "s__Sporormiaceae sp" ]
}
},
{
"id": "New.CleanUp.ReferenceOTU67503",
"metadata": {
"taxonomy": [ "k__Fungi", "p__Ascomycota", "c__Dothideomycetes", "o__Pleosporales", "f__Pleosporaceae", "g__Alternaria", "s__Alternaria alternata" ]
}
},
{
"id": "New.CleanUp.ReferenceOTU67517",
"metadata": {
"taxonomy": [ "k__Fungi", "p__Ascomycota", "c__Dothideomycetes", "o__Pleosporales", "f__Incertae sedis", "g__Periconia", "s__Periconia byssoides" ]
}
},
{
"id": "New.CleanUp.ReferenceOTU67529",
"metadata": {
"taxonomy": [ "k__Fungi", "p__Ascomycota", "c__Sordariomycetes", "o__Xylariales", "f__Xylariaceae", "g__Nemania", "s__Nemania sp" ]
}
},
{
"id": "New.CleanUp.ReferenceOTU67627",
"metadata": {
"taxonomy": [ "k__Fungi", "p__Basidiomycota", "c__unidentified", "o__unidentified", "f__unidentified", "g__unidentified", "s__Basidiomycota sp" ]
}
},
{
"id": "New.CleanUp.ReferenceOTU67680",
"metadata": {
"taxonomy": [ "k__Fungi", "p__Basidiomycota", "c__Agaricomycetes", "o__Russulales", "f__Peniophoraceae", "g__Peniophora", "s__Peniophora cinerea" ]
}
},
{
"id": "New.CleanUp.ReferenceOTU67742",
"metadata": {
"taxonomy": [ "k__Fungi", "p__Ascomycota", "c__Dothideomycetes", "o__Pleosporales", "f__Pleosporaceae", "g__Alternaria", "s__Alternaria alternata" ]
}
},
{
"id": "New.CleanUp.ReferenceOTU67855",
"metadata": {
"taxonomy": [ "k__Fungi", "p__Ascomycota", "c__Dothideomycetes", "o__Dothideales", "f__Dothioraceae", "g__Aureobasidium", "s__Aureobasidium pullulans" ]
}
},
{
"id": "New.CleanUp.ReferenceOTU67859",
"metadata": {
"taxonomy": [ "k__Fungi", "p__Ascomycota", "c__Dothideomycetes", "o__Pleosporales", "f__Pleosporaceae", "g__Alternaria", "s__Alternaria alternata" ]
}
},
{
"id": "New.CleanUp.ReferenceOTU68043",
"metadata": {
"taxonomy": [ "k__Fungi", "p__Basidiomycota", "c__Agaricomycetes", "o__Russulales", "f__unidentified", "g__unidentified", "s__Russulales sp" ]
}
},
{
"id": "New.CleanUp.ReferenceOTU68167",
"metadata": {
"taxonomy": [ "k__Fungi", "p__Ascomycota", "c__Dothideomycetes", "o__Dothideales", "f__Dothioraceae", "g__Pringsheimia", "s__Pringsheimia smilacis" ]
}
},
{
"id": "New.CleanUp.ReferenceOTU68168",
"metadata": {
"taxonomy": [ "k__Fungi", "p__unidentified", "c__unidentified", "o__unidentified", "f__unidentified", "g__unidentified", "s__Fungi sp" ]
}
},
{
"id": "New.CleanUp.ReferenceOTU68191",
"metadata": {
"taxonomy": [ "k__Fungi", "p__Ascomycota", "c__Leotiomycetes", "o__Helotiales", "f__Vibrisseaceae", "g__Phialocephala", "s__Phialocephala fluminis" ]
}
},
{
"id": "New.CleanUp.ReferenceOTU68208",
"metadata": {
"taxonomy": [ "k__Fungi", "p__Ascomycota", "c__Dothideomycetes", "o__Pleosporales", "f__Pleosporaceae", "g__Alternaria", "s__Alternaria alternata" ]
}
},
{
"id": "New.CleanUp.ReferenceOTU68333",
"metadata": {
"taxonomy": [ "k__Fungi", "p__Ascomycota", "c__Dothideomycetes", "o__Dothideales", "f__Dothioraceae", "g__Aureobasidium", "s__Aureobasidium pullulans" ]
}
},
{
"id": "New.CleanUp.ReferenceOTU68363",
"metadata": {
"taxonomy": [ "k__Fungi", "p__Basidiomycota", "c__Tremellomycetes", "o__Tremellales", "f__Incertae sedis", "g__Cryptococcus", "s__Cryptococcus chernovii" ]
}
},
{
"id": "New.CleanUp.ReferenceOTU68432",
"metadata": {
"taxonomy": [ "k__Fungi", "p__Ascomycota", "c__Dothideomycetes", "o__Capnodiales", "f__Davidiellaceae", "g__Cladosporium", "s__Cladosporium exasperatum" ]
}
},
{
"id": "New.CleanUp.ReferenceOTU68527",
"metadata": {
"taxonomy": [ "k__Fungi", "p__Ascomycota", "c__Sordariomycetes", "o__Incertae sedis", "f__Glomerellaceae", "g__Glomerella", "s__Glomerella acutata" ]
}
},
{
"id": "New.CleanUp.ReferenceOTU68587",
"metadata": {
"taxonomy": [ "k__Fungi", "p__Ascomycota", "c__Sordariomycetes", "o__Hypocreales", "f__Nectriaceae", "g__unidentified", "s__Nectriaceae sp" ]
}
},
{
"id": "New.CleanUp.ReferenceOTU68592",
"metadata": {
"taxonomy": [ "k__Fungi", "p__Ascomycota", "c__Dothideomycetes", "o__Dothideales", "f__Dothioraceae", "g__Aureobasidium", "s__Aureobasidium pullulans" ]
}
},
{
"id": "New.CleanUp.ReferenceOTU68658",
"metadata": {
"taxonomy": [ "k__Fungi", "p__Ascomycota", "c__Dothideomycetes", "o__Pleosporales", "f__Cucurbitariaceae", "g__Pyrenochaetopsis", "s__Pyrenochaetopsis sp" ]
}
},
{
"id": "New.CleanUp.ReferenceOTU68691",
"metadata": {
"taxonomy": [ "k__Fungi", "p__Zygomycota", "c__Incertae sedis", "o__Mucorales", "f__Mucoraceae", "g__Mucor", "s__Mucor velutinosus" ]
}
},
{
"id": "New.CleanUp.ReferenceOTU68695",
"metadata": {
"taxonomy": [ "k__Fungi", "p__Ascomycota", "c__Dothideomycetes", "o__Pleosporales", "f__unidentified", "g__unidentified", "s__Pleosporales sp" ]
}
},
{
"id": "New.CleanUp.ReferenceOTU68800",
"metadata": {
"taxonomy": [ "k__Fungi", "p__Basidiomycota", "c__Cystobasidiomycetes", "o__Erythrobasidiales", "f__Incertae sedis", "g__Erythrobasidium", "s__Erythrobasidium hasegawianum" ]
}
},
{
"id": "New.CleanUp.ReferenceOTU68819",
"metadata": {
"taxonomy": [ "k__Fungi", "p__Ascomycota", "c__unidentified", "o__unidentified", "f__unidentified", "g__unidentified", "s__Ascomycota sp" ]
}
},
{
"id": "New.CleanUp.ReferenceOTU68830",
"metadata": {
"taxonomy": [ "k__Fungi", "p__Basidiomycota", "c__Cystobasidiomycetes", "o__Cystobasidiales", "f__Cystobasidiaceae", "g__Cystobasidium", "s__Cystobasidium slooffiae" ]
}
},
{
"id": "New.CleanUp.ReferenceOTU68835",
"metadata": {
"taxonomy": [ "k__Fungi", "p__Ascomycota", "c__unidentified", "o__unidentified", "f__unidentified", "g__unidentified", "s__Ascomycota sp" ]
}
},
{
"id": "New.CleanUp.ReferenceOTU68944",
"metadata": {
"taxonomy": [ "k__Fungi", "p__Basidiomycota", "c__Agaricomycetes", "o__Russulales", "f__Peniophoraceae", "g__Peniophora", "s__Peniophora cinerea" ]
}
},
{
"id": "New.CleanUp.ReferenceOTU68980",
"metadata": {
"taxonomy": [ "k__Fungi", "p__Ascomycota", "c__Dothideomycetes", "o__Capnodiales", "f__Davidiellaceae", "g__Cladosporium", "s__Cladosporium exasperatum" ]
}
},
{
"id": "New.CleanUp.ReferenceOTU69007",
"metadata": {
"taxonomy": [ "k__Fungi", "p__Ascomycota", "c__Dothideomycetes", "o__Capnodiales", "f__Davidiellaceae", "g__Cladosporium", "s__Cladosporium exasperatum" ]
}
},
{
"id": "New.CleanUp.ReferenceOTU69029",
"metadata": {
"taxonomy": [ "k__Fungi", "p__Ascomycota", "c__unidentified", "o__unidentified", "f__unidentified", "g__unidentified", "s__Ascomycota sp" ]
}
},
{
"id": "New.CleanUp.ReferenceOTU69053",
"metadata": {
"taxonomy": [ "k__Fungi", "p__Ascomycota", "c__Dothideomycetes", "o__Pleosporales", "f__Pleosporaceae", "g__Alternaria", "s__Alternaria alternata" ]
}
},
{
"id": "New.CleanUp.ReferenceOTU69071",
"metadata": {
"taxonomy": [ "k__Fungi", "p__Basidiomycota", "c__Tremellomycetes", "o__Tremellales", "f__Incertae sedis", "g__Dioszegia", "s__Dioszegia hungarica" ]
}
},
{
"id": "New.CleanUp.ReferenceOTU69143",
"metadata": {
"taxonomy": [ "k__Fungi", "p__Ascomycota", "c__Eurotiomycetes", "o__Chaetothyriales", "f__Herpotrichiellaceae", "g__Phaeomoniella", "s__Phaeomoniella prunicola" ]
}
},
{
"id": "New.CleanUp.ReferenceOTU69328",
"metadata": {
"taxonomy": [ "k__Fungi", "p__Ascomycota", "c__Eurotiomycetes", "o__Chaetothyriales", "f__Herpotrichiellaceae", "g__Phaeomoniella", "s__Phaeomoniella prunicola" ]
}
},
{
"id": "New.CleanUp.ReferenceOTU69447",
"metadata": {
"taxonomy": [ "k__Fungi", "p__Ascomycota", "c__Eurotiomycetes", "o__Eurotiales", "f__Trichocomaceae", "g__Paecilomyces", "s__Paecilomyces dactylethromorphus" ]
}
},
{
"id": "New.CleanUp.ReferenceOTU69498",
"metadata": {
"taxonomy": [ "k__Fungi", "p__Ascomycota", "c__Dothideomycetes", "o__Dothideales", "f__Dothioraceae", "g__Aureobasidium", "s__Aureobasidium pullulans" ]
}
},
{
"id": "New.CleanUp.ReferenceOTU69565",
"metadata": {
"taxonomy": [ "k__Fungi", "p__Ascomycota", "c__Dothideomycetes", "o__Dothideales", "f__Dothioraceae", "g__Aureobasidium", "s__Aureobasidium pullulans" ]
}
},
{
"id": "New.CleanUp.ReferenceOTU69580",
"metadata": {
"taxonomy": [ "k__Fungi", "p__Basidiomycota", "c__Agaricomycetes", "o__Russulales", "f__Peniophoraceae", "g__Peniophora", "s__Peniophora cinerea" ]
}
},
{
"id": "New.CleanUp.ReferenceOTU69630",
"metadata": {
"taxonomy": [ "k__Fungi", "p__Ascomycota", "c__Taphrinomycetes", "o__Taphrinales", "f__Taphrinaceae", "g__Taphrina", "s__Taphrina communis" ]
}
},
{
"id": "New.CleanUp.ReferenceOTU69673",
"metadata": {
"taxonomy": [ "k__Fungi", "p__Ascomycota", "c__Dothideomycetes", "o__Pleosporales", "f__Pleosporaceae", "g__Alternaria", "s__Alternaria alternata" ]
}
},
{
"id": "New.CleanUp.ReferenceOTU69689",
"metadata": {
"taxonomy": [ "k__Fungi", "p__Ascomycota", "c__unidentified", "o__unidentified", "f__unidentified", "g__unidentified", "s__Ascomycota sp" ]
}
},
{
"id": "New.CleanUp.ReferenceOTU69698",
"metadata": {
"taxonomy": [ "k__Fungi", "p__Basidiomycota", "c__Incertae sedis", "o__Malasseziales", "f__Malasseziaceae", "g__Malassezia", "s__Malassezia sp" ]
}
},
{
"id": "New.CleanUp.ReferenceOTU69748",
"metadata": {
"taxonomy": [ "k__Fungi", "p__Ascomycota", "c__Dothideomycetes", "o__Dothideales", "f__Dothioraceae", "g__Aureobasidium", "s__Aureobasidium pullulans" ]
}
},
{
"id": "New.CleanUp.ReferenceOTU69758",
"metadata": {
"taxonomy": [ "k__Fungi", "p__Basidiomycota", "c__Incertae sedis", "o__Malasseziales", "f__unidentified", "g__unidentified", "s__Malasseziales sp" ]
}
},
{
"id": "New.CleanUp.ReferenceOTU69759",
"metadata": {
"taxonomy": [ "k__Fungi", "p__Ascomycota", "c__Dothideomycetes", "o__Dothideales", "f__Dothioraceae", "g__Aureobasidium", "s__Aureobasidium pullulans" ]
}
},
{
"id": "New.CleanUp.ReferenceOTU69778",
"metadata": {
"taxonomy": [ "k__Fungi", "p__Ascomycota", "c__Leotiomycetes", "o__Helotiales", "f__Sclerotiniaceae", "g__Botrytis", "s__Botrytis caroliniana" ]
}
},
{
"id": "New.CleanUp.ReferenceOTU69891",
"metadata": {
"taxonomy": [ "k__Fungi", "p__Basidiomycota", "c__Dacrymycetes", "o__Dacrymycetales", "f__Dacrymycetaceae", "g__Dacryopinax", "s__Dacryopinax spathularia" ]
}
},
{
"id": "New.CleanUp.ReferenceOTU69975",
"metadata": {
"taxonomy": [ "k__Fungi", "p__Ascomycota", "c__Dothideomycetes", "o__Dothideales", "f__Dothioraceae", "g__Aureobasidium", "s__Aureobasidium pullulans" ]
}
},
{
"id": "New.CleanUp.ReferenceOTU70007",
"metadata": {
"taxonomy": [ "k__Fungi", "p__Ascomycota", "c__Eurotiomycetes", "o__Eurotiales", "f__Trichocomaceae", "g__Penicillium", "s__Penicillium chrysogenum" ]
}
},
{
"id": "New.CleanUp.ReferenceOTU70072",
"metadata": {
"taxonomy": [ "k__Fungi", "p__Ascomycota", "c__Dothideomycetes", "o__Dothideales", "f__Dothioraceae", "g__Aureobasidium", "s__Aureobasidium pullulans" ]
}
},
{
"id": "New.CleanUp.ReferenceOTU70092",
"metadata": {
"taxonomy": [ "k__Fungi", "p__Ascomycota", "c__Saccharomycetes", "o__Saccharomycetales", "f__Saccharomycodaceae", "g__Hanseniaspora", "s__Hanseniaspora uvarum" ]
}
},
{
"id": "New.CleanUp.ReferenceOTU70162",
"metadata": {
"taxonomy": [ "k__Fungi", "p__Ascomycota", "c__Eurotiomycetes", "o__Chaetothyriales", "f__Herpotrichiellaceae", "g__Phaeomoniella", "s__Phaeomoniella prunicola" ]
}
},
{
"id": "New.CleanUp.ReferenceOTU70188",
"metadata": {
"taxonomy": [ "k__Fungi", "p__Ascomycota", "c__Dothideomycetes", "o__Pleosporales", "f__Leptosphaeriaceae", "g__Plenodomus", "s__Plenodomus enteroleucus" ]
}
},
{
"id": "New.CleanUp.ReferenceOTU70229",
"metadata": {
"taxonomy": [ "k__Fungi", "p__Ascomycota", "c__Dothideomycetes", "o__Pleosporales", "f__Pleosporaceae", "g__Alternaria", "s__Alternaria alternata" ]
}
},
{
"id": "New.CleanUp.ReferenceOTU70498",
"metadata": {
"taxonomy": [ "k__Fungi", "p__Basidiomycota", "c__Agaricomycetes", "o__Russulales", "f__unidentified", "g__unidentified", "s__Russulales sp" ]
}
},
{
"id": "New.CleanUp.ReferenceOTU70514",
"metadata": {
"taxonomy": [ "k__Fungi", "p__Ascomycota", "c__Sordariomycetes", "o__Hypocreales", "f__Nectriaceae", "g__unidentified", "s__Nectriaceae sp" ]
}
},
{
"id": "New.CleanUp.ReferenceOTU70517",
"metadata": {
"taxonomy": [ "k__Fungi", "p__Ascomycota", "c__Dothideomycetes", "o__Dothideales", "f__Dothioraceae", "g__Aureobasidium", "s__Aureobasidium pullulans" ]
}
},
{
"id": "New.CleanUp.ReferenceOTU70718",
"metadata": {
"taxonomy": [ "k__Fungi", "p__Ascomycota", "c__Eurotiomycetes", "o__Chaetothyriales", "f__Herpotrichiellaceae", "g__Cladophialophora", "s__Cladophialophora proteae" ]
}
},
{
"id": "New.CleanUp.ReferenceOTU70833",
"metadata": {
"taxonomy": [ "k__Fungi", "p__Ascomycota", "c__Dothideomycetes", "o__Capnodiales", "f__unidentified", "g__unidentified", "s__Capnodiales sp" ]
}
},
{
"id": "New.CleanUp.ReferenceOTU70911",
"metadata": {
"taxonomy": [ "k__Fungi", "p__Ascomycota", "c__Sordariomycetes", "o__Incertae sedis", "f__Glomerellaceae", "g__Glomerella", "s__Glomerella acutata" ]
}
},
{
"id": "New.CleanUp.ReferenceOTU71016",
"metadata": {
"taxonomy": [ "k__Fungi", "p__Ascomycota", "c__Dothideomycetes", "o__Capnodiales", "f__Davidiellaceae", "g__Cladosporium", "s__Cladosporium exasperatum" ]
}
},
{
"id": "New.CleanUp.ReferenceOTU71287",
"metadata": {
"taxonomy": [ "k__Fungi", "p__Ascomycota", "c__Dothideomycetes", "o__Capnodiales", "f__Mycosphaerellaceae", "g__Pseudocercospora", "s__Pseudocercospora lyoniae" ]
}
},
{
"id": "New.CleanUp.ReferenceOTU71302",
"metadata": {
"taxonomy": [ "k__Fungi", "p__Ascomycota", "c__unidentified", "o__unidentified", "f__unidentified", "g__unidentified", "s__Ascomycota sp" ]
}
},
{
"id": "New.CleanUp.ReferenceOTU71383",
"metadata": {
"taxonomy": [ "k__Fungi", "p__Ascomycota", "c__Saccharomycetes", "o__Saccharomycetales", "f__Saccharomycodaceae", "g__Hanseniaspora", "s__Hanseniaspora uvarum" ]
}
},
{
"id": "New.CleanUp.ReferenceOTU71423",
"metadata": {
"taxonomy": [ "k__Fungi", "p__Ascomycota", "c__unidentified", "o__unidentified", "f__unidentified", "g__unidentified", "s__Ascomycota sp" ]
}
},
{
"id": "New.CleanUp.ReferenceOTU71468",
"metadata": {
"taxonomy": [ "k__Fungi", "p__Basidiomycota", "c__Microbotryomycetes", "o__Sporidiobolales", "f__Incertae sedis", "g__Sporobolomyces", "s__Sporobolomyces gracilis" ]
}
},
{
"id": "New.CleanUp.ReferenceOTU71581",
"metadata": {
"taxonomy": [ "k__Fungi", "p__Ascomycota", "c__Sordariomycetes", "o__Diaporthales", "f__Diaporthaceae", "g__Diaporthe", "s__Diaporthe viticola" ]
}
},
{
"id": "New.CleanUp.ReferenceOTU71696",
"metadata": {
"taxonomy": [ "k__Fungi", "p__Ascomycota", "c__unidentified", "o__unidentified", "f__unidentified", "g__unidentified", "s__Ascomycota sp" ]
}
},
{
"id": "New.CleanUp.ReferenceOTU71883",
"metadata": {
"taxonomy": [ "k__Fungi", "p__Basidiomycota", "c__Agaricomycetes", "o__Russulales", "f__unidentified", "g__unidentified", "s__Russulales sp" ]
}
},
{
"id": "New.CleanUp.ReferenceOTU72032",
"metadata": {
"taxonomy": [ "k__Fungi", "p__Ascomycota", "c__Sordariomycetes", "o__Hypocreales", "f__Nectriaceae", "g__unidentified", "s__Nectriaceae sp" ]
}
},
{
"id": "New.CleanUp.ReferenceOTU72107",
"metadata": {
"taxonomy": [ "k__Fungi", "p__unidentified", "c__unidentified", "o__unidentified", "f__unidentified", "g__unidentified", "s__Fungi sp" ]
}
},
{
"id": "New.CleanUp.ReferenceOTU72201",
"metadata": {
"taxonomy": [ "k__Fungi", "p__Basidiomycota", "c__Agaricomycetes", "o__Polyporales", "f__Phanerochaetaceae", "g__Byssomerulius", "s__Byssomerulius corium" ]
}
},
{
"id": "New.CleanUp.ReferenceOTU72217",
"metadata": {
"taxonomy": [ "k__Fungi", "p__Ascomycota", "c__Dothideomycetes", "o__Pleosporales", "f__Pleosporaceae", "g__Alternaria", "s__Alternaria alternata" ]
}
},
{
"id": "New.CleanUp.ReferenceOTU72413",
"metadata": {
"taxonomy": [ "k__Fungi", "p__Ascomycota", "c__Dothideomycetes", "o__Pleosporales", "f__Sporormiaceae", "g__unidentified", "s__Sporormiaceae sp" ]
}
},
{
"id": "New.CleanUp.ReferenceOTU72458",
"metadata": {
"taxonomy": [ "k__Fungi", "p__Ascomycota", "c__Sordariomycetes", "o__Incertae sedis", "f__Glomerellaceae", "g__Glomerella", "s__Glomerella acutata" ]
}
},
{
"id": "New.CleanUp.ReferenceOTU72486",
"metadata": {
"taxonomy": [ "k__Fungi", "p__Ascomycota", "c__Sordariomycetes", "o__Incertae sedis", "f__Glomerellaceae", "g__Colletotrichum", "s__Colletotrichum australe" ]
}
},
{
"id": "New.CleanUp.ReferenceOTU72544",
"metadata": {
"taxonomy": [ "k__Fungi", "p__Ascomycota", "c__unidentified", "o__unidentified", "f__unidentified", "g__unidentified", "s__Ascomycota sp" ]
}
},
{
"id": "New.CleanUp.ReferenceOTU72635",
"metadata": {
"taxonomy": [ "k__Fungi", "p__Basidiomycota", "c__Agaricomycetes", "o__Russulales", "f__unidentified", "g__unidentified", "s__Russulales sp" ]
}
},
{
"id": "New.CleanUp.ReferenceOTU72801",
"metadata": {
"taxonomy": [ "k__Fungi", "p__Ascomycota", "c__Dothideomycetes", "o__Pleosporales", "f__Pleosporaceae", "g__Alternaria", "s__Alternaria alternata" ]
}
},
{
"id": "New.CleanUp.ReferenceOTU72867",
"metadata": {
"taxonomy": [ "k__Fungi", "p__Ascomycota", "c__Dothideomycetes", "o__Dothideales", "f__Dothioraceae", "g__Aureobasidium", "s__Aureobasidium pullulans" ]
}
},
{
"id": "New.CleanUp.ReferenceOTU72936",
"metadata": {
"taxonomy": [ "k__Fungi", "p__Ascomycota", "c__Sordariomycetes", "o__unidentified", "f__unidentified", "g__unidentified", "s__Sordariomycetes sp" ]
}
},
{
"id": "New.CleanUp.ReferenceOTU73014",
"metadata": {
"taxonomy": [ "k__Fungi", "p__Ascomycota", "c__Dothideomycetes", "o__Dothideales", "f__Dothioraceae", "g__Aureobasidium", "s__Aureobasidium pullulans" ]
}
},
{
"id": "New.CleanUp.ReferenceOTU73039",
"metadata": {
"taxonomy": [ "k__Fungi", "p__Basidiomycota", "c__Ustilaginomycetes", "o__Ustilaginales", "f__Ustilaginaceae", "g__Anthracocystis", "s__Anthracocystis sp" ]
}
},
{
"id": "New.CleanUp.ReferenceOTU73204",
"metadata": {
"taxonomy": [ "k__Fungi", "p__Ascomycota", "c__unidentified", "o__unidentified", "f__unidentified", "g__unidentified", "s__Ascomycota sp" ]
}
},
{
"id": "New.CleanUp.ReferenceOTU73287",
"metadata": {
"taxonomy": [ "k__Fungi", "p__Ascomycota", "c__Saccharomycetes", "o__Saccharomycetales", "f__Pichiaceae", "g__Pichia", "s__Pichia kluyveri" ]
}
},
{
"id": "New.CleanUp.ReferenceOTU73346",
"metadata": {
"taxonomy": [ "k__Fungi", "p__Ascomycota", "c__Dothideomycetes", "o__Pleosporales", "f__Cucurbitariaceae", "g__Curreya", "s__Curreya sp" ]
}
},
{
"id": "New.CleanUp.ReferenceOTU73487",
"metadata": {
"taxonomy": [ "k__Fungi", "p__Ascomycota", "c__Sordariomycetes", "o__Xylariales", "f__Xylariaceae", "g__Xylaria", "s__Xylaria sp" ]
}
},
{
"id": "New.CleanUp.ReferenceOTU73499",
"metadata": {
"taxonomy": [ "k__Fungi", "p__Ascomycota", "c__unidentified", "o__unidentified", "f__unidentified", "g__unidentified", "s__Ascomycota sp" ]
}
},
{
"id": "New.CleanUp.ReferenceOTU73795",
"metadata": {
"taxonomy": [ "k__Fungi", "p__Ascomycota", "c__Dothideomycetes", "o__Capnodiales", "f__Davidiellaceae", "g__Cladosporium", "s__Cladosporium exasperatum" ]
}
},
{
"id": "New.CleanUp.ReferenceOTU73817",
"metadata": {
"taxonomy": [ "k__Fungi", "p__Ascomycota", "c__Saccharomycetes", "o__Saccharomycetales", "f__Saccharomycodaceae", "g__Hanseniaspora", "s__Hanseniaspora uvarum" ]
}
},
{
"id": "New.CleanUp.ReferenceOTU73912",
"metadata": {
"taxonomy": [ "k__Fungi", "p__Ascomycota", "c__Incertae sedis", "o__Incertae sedis", "f__Pseudeurotiaceae", "g__unidentified", "s__Pseudeurotiaceae sp" ]
}
},
{
"id": "New.CleanUp.ReferenceOTU74128",
"metadata": {
"taxonomy": [ "k__Fungi", "p__Ascomycota", "c__Sordariomycetes", "o__Diaporthales", "f__Togniniaceae", "g__Phaeoacremonium", "s__Phaeoacremonium rubrigenum" ]
}
},
{
"id": "New.CleanUp.ReferenceOTU74145",
"metadata": {
"taxonomy": [ "k__Fungi", "p__Ascomycota", "c__Saccharomycetes", "o__Saccharomycetales", "f__Incertae sedis", "g__Debaryomyces", "s__Debaryomyces prosopidis" ]
}
},
{
"id": "New.CleanUp.ReferenceOTU74172",
"metadata": {
"taxonomy": [ "k__Fungi", "p__Basidiomycota", "c__Agaricomycetes", "o__Russulales", "f__Peniophoraceae", "g__Peniophora", "s__Peniophora cinerea" ]
}
},
{
"id": "New.CleanUp.ReferenceOTU74212",
"metadata": {
"taxonomy": [ "k__Fungi", "p__Basidiomycota", "c__Tremellomycetes", "o__Tremellales", "f__Incertae sedis", "g__unidentified", "s__Incertae sedis sp" ]
}
},
{
"id": "New.CleanUp.ReferenceOTU74286",
"metadata": {
"taxonomy": [ "k__Fungi", "p__Basidiomycota", "c__Microbotryomycetes", "o__Leucosporidiales", "f__Leucosporidiaceae", "g__Leucosporidium", "s__Leucosporidium fellii" ]
}
},
{
"id": "New.CleanUp.ReferenceOTU74502",
"metadata": {
"taxonomy": [ "k__Fungi", "p__Ascomycota", "c__Dothideomycetes", "o__Capnodiales", "f__Davidiellaceae", "g__Cladosporium", "s__Cladosporium exasperatum" ]
}
},
{
"id": "New.CleanUp.ReferenceOTU74603",
"metadata": {
"taxonomy": [ "k__Fungi", "p__Ascomycota", "c__Dothideomycetes", "o__Pleosporales", "f__Pleosporaceae", "g__Alternaria", "s__Alternaria alternata" ]
}
},
{
"id": "New.CleanUp.ReferenceOTU74765",
"metadata": {
"taxonomy": [ "k__Fungi", "p__Ascomycota", "c__Dothideomycetes", "o__Capnodiales", "f__Davidiellaceae", "g__Cladosporium", "s__Cladosporium exasperatum" ]
}
},
{
"id": "New.CleanUp.ReferenceOTU74815",
"metadata": {
"taxonomy": [ "k__Fungi", "p__Basidiomycota", "c__Agaricomycetes", "o__Russulales", "f__Peniophoraceae", "g__Peniophora", "s__Peniophora cinerea" ]
}
},
{
"id": "New.CleanUp.ReferenceOTU75015",
"metadata": {
"taxonomy": [ "k__Fungi", "p__Ascomycota", "c__Dothideomycetes", "o__Dothideales", "f__Dothioraceae", "g__Aureobasidium", "s__Aureobasidium pullulans" ]
}
},
{
"id": "New.CleanUp.ReferenceOTU75072",
"metadata": {
"taxonomy": [ "k__Fungi", "p__Basidiomycota", "c__Agaricomycetes", "o__Russulales", "f__unidentified", "g__unidentified", "s__Russulales sp" ]
}
},
{
"id": "New.CleanUp.ReferenceOTU75145",
"metadata": {
"taxonomy": [ "k__Fungi", "p__Ascomycota", "c__Saccharomycetes", "o__Saccharomycetales", "f__Pichiaceae", "g__Pichia", "s__Pichia kluyveri" ]
}
},
{
"id": "New.CleanUp.ReferenceOTU75169",
"metadata": {
"taxonomy": [ "k__Fungi", "p__Ascomycota", "c__Sordariomycetes", "o__Hypocreales", "f__Nectriaceae", "g__unidentified", "s__Nectriaceae sp" ]
}
},
{
"id": "New.CleanUp.ReferenceOTU75233",
"metadata": {
"taxonomy": [ "k__Fungi", "p__Ascomycota", "c__Sordariomycetes", "o__Diaporthales", "f__Gnomoniaceae", "g__Gnomoniopsis", "s__Gnomoniopsis paraclavulata" ]
}
},
{
"id": "New.CleanUp.ReferenceOTU75312",
"metadata": {
"taxonomy": [ "k__Fungi", "p__Basidiomycota", "c__Agaricomycetes", "o__Russulales", "f__unidentified", "g__unidentified", "s__Russulales sp" ]
}
},
{
"id": "New.CleanUp.ReferenceOTU75408",
"metadata": {
"taxonomy": [ "k__Fungi", "p__Ascomycota", "c__Dothideomycetes", "o__Dothideales", "f__Dothioraceae", "g__Aureobasidium", "s__Aureobasidium pullulans" ]
}
},
{
"id": "New.CleanUp.ReferenceOTU75527",
"metadata": {
"taxonomy": [ "k__Fungi", "p__Basidiomycota", "c__Agaricomycetes", "o__Hymenochaetales", "f__Repetobasidiaceae", "g__Rickenella", "s__Rickenella swartzii" ]
}
},
{
"id": "New.CleanUp.ReferenceOTU75531",
"metadata": {
"taxonomy": [ "k__Fungi", "p__Ascomycota", "c__Dothideomycetes", "o__Dothideales", "f__Dothioraceae", "g__Aureobasidium", "s__Aureobasidium pullulans" ]
}
},
{
"id": "New.CleanUp.ReferenceOTU75717",
"metadata": {
"taxonomy": [ "k__Fungi", "p__Ascomycota", "c__unidentified", "o__unidentified", "f__unidentified", "g__unidentified", "s__Ascomycota sp" ]
}
},
{
"id": "New.CleanUp.ReferenceOTU75754",
"metadata": {
"taxonomy": [ "k__Fungi", "p__Ascomycota", "c__unidentified", "o__unidentified", "f__unidentified", "g__unidentified", "s__Ascomycota sp" ]
}
},
{
"id": "New.CleanUp.ReferenceOTU75994",
"metadata": {
"taxonomy": [ "k__Fungi", "p__Ascomycota", "c__Dothideomycetes", "o__Capnodiales", "f__Schizothyriaceae", "g__Zygophiala", "s__Zygophiala cryptogama" ]
}
},
{
"id": "New.CleanUp.ReferenceOTU76059",
"metadata": {
"taxonomy": [ "k__Fungi", "p__Ascomycota", "c__Eurotiomycetes", "o__Chaetothyriales", "f__Herpotrichiellaceae", "g__Phaeomoniella", "s__Phaeomoniella prunicola" ]
}
},
{
"id": "New.CleanUp.ReferenceOTU76111",
"metadata": {
"taxonomy": [ "k__Fungi", "p__Basidiomycota", "c__Agaricomycetes", "o__Russulales", "f__Peniophoraceae", "g__Peniophora", "s__Peniophora cinerea" ]
}
},
{
"id": "New.CleanUp.ReferenceOTU76179",
"metadata": {
"taxonomy": [ "k__Fungi", "p__Ascomycota", "c__Dothideomycetes", "o__Capnodiales", "f__Mycosphaerellaceae", "g__Pseudocercospora", "s__Pseudocercospora lyoniae" ]
}
},
{
"id": "New.CleanUp.ReferenceOTU76258",
"metadata": {
"taxonomy": [ "k__Fungi", "p__Ascomycota", "c__Taphrinomycetes", "o__Taphrinales", "f__Taphrinaceae", "g__Lalaria", "s__Lalaria inositophila" ]
}
},
{
"id": "New.CleanUp.ReferenceOTU76270",
"metadata": {
"taxonomy": [ "k__Fungi", "p__Ascomycota", "c__Lecanoromycetes", "o__Teloschistales", "f__Physciaceae", "g__Buellia", "s__Buellia russa" ]
}
},
{
"id": "New.CleanUp.ReferenceOTU76386",
"metadata": {
"taxonomy": [ "k__Fungi", "p__Ascomycota", "c__unidentified", "o__unidentified", "f__unidentified", "g__unidentified", "s__Ascomycota sp" ]
}
},
{
"id": "New.CleanUp.ReferenceOTU76436",
"metadata": {
"taxonomy": [ "k__Fungi", "p__Basidiomycota", "c__Agaricomycetes", "o__Russulales", "f__Peniophoraceae", "g__Peniophora", "s__Peniophora cinerea" ]
}
},
{
"id": "New.CleanUp.ReferenceOTU76454",
"metadata": {
"taxonomy": [ "k__Fungi", "p__Ascomycota", "c__Taphrinomycetes", "o__Taphrinales", "f__Taphrinaceae", "g__Lalaria", "s__Lalaria inositophila" ]
}
},
{
"id": "New.CleanUp.ReferenceOTU76500",
"metadata": {
"taxonomy": [ "k__Fungi", "p__Ascomycota", "c__Dothideomycetes", "o__Capnodiales", "f__Davidiellaceae", "g__Cladosporium", "s__Cladosporium exasperatum" ]
}
},
{
"id": "New.CleanUp.ReferenceOTU76505",
"metadata": {
"taxonomy": [ "k__Fungi", "p__Basidiomycota", "c__Tremellomycetes", "o__Tremellales", "f__Incertae sedis", "g__unidentified", "s__Incertae sedis sp" ]
}
},
{
"id": "New.CleanUp.ReferenceOTU76603",
"metadata": {
"taxonomy": [ "k__Fungi", "p__Ascomycota", "c__Dothideomycetes", "o__Capnodiales", "f__Mycosphaerellaceae", "g__Pseudocercospora", "s__Pseudocercospora robusta" ]
}
},
{
"id": "New.CleanUp.ReferenceOTU76638",
"metadata": {
"taxonomy": [ "k__Fungi", "p__Ascomycota", "c__Dothideomycetes", "o__Pleosporales", "f__Pleosporaceae", "g__Alternaria", "s__Alternaria alternata" ]
}
},
{
"id": "New.CleanUp.ReferenceOTU76675",
"metadata": {
"taxonomy": [ "k__Fungi", "p__Ascomycota", "c__Sordariomycetes", "o__Incertae sedis", "f__Glomerellaceae", "g__Glomerella", "s__Glomerella acutata" ]
}
},
{
"id": "New.CleanUp.ReferenceOTU76704",
"metadata": {
"taxonomy": [ "k__Fungi", "p__Ascomycota", "c__Eurotiomycetes", "o__Chaetothyriales", "f__Herpotrichiellaceae", "g__Phaeomoniella", "s__Phaeomoniella prunicola" ]
}
},
{
"id": "New.CleanUp.ReferenceOTU76739",
"metadata": {
"taxonomy": [ "k__Fungi", "p__Basidiomycota", "c__Tremellomycetes", "o__Tremellales", "f__Incertae sedis", "g__Cryptococcus", "s__Cryptococcus pinus" ]
}
},
{
"id": "New.CleanUp.ReferenceOTU76981",
"metadata": {
"taxonomy": [ "k__Fungi", "p__Ascomycota", "c__Eurotiomycetes", "o__Chaetothyriales", "f__Herpotrichiellaceae", "g__Phaeomoniella", "s__Phaeomoniella prunicola" ]
}
},
{
"id": "New.CleanUp.ReferenceOTU77196",
"metadata": {
"taxonomy": [ "k__Fungi", "p__Basidiomycota", "c__unidentified", "o__unidentified", "f__unidentified", "g__unidentified", "s__Basidiomycota sp" ]
}
},
{
"id": "New.CleanUp.ReferenceOTU77224",
"metadata": {
"taxonomy": [ "k__Fungi", "p__Basidiomycota", "c__Agaricomycetes", "o__Russulales", "f__unidentified", "g__unidentified", "s__Russulales sp" ]
}
},
{
"id": "New.CleanUp.ReferenceOTU77242",
"metadata": {
"taxonomy": [ "k__Fungi", "p__Ascomycota", "c__Dothideomycetes", "o__Dothideales", "f__Dothideaceae", "g__Endoconidioma", "s__Endoconidioma populi" ]
}
},
{
"id": "New.CleanUp.ReferenceOTU77310",
"metadata": {
"taxonomy": [ "k__Fungi", "p__Ascomycota", "c__Dothideomycetes", "o__Dothideales", "f__Dothioraceae", "g__Aureobasidium", "s__Aureobasidium pullulans" ]
}
},
{
"id": "New.CleanUp.ReferenceOTU77455",
"metadata": {
"taxonomy": [ "k__Fungi", "p__Ascomycota", "c__Dothideomycetes", "o__Dothideales", "f__Dothioraceae", "g__Aureobasidium", "s__Aureobasidium pullulans" ]
}
},
{
"id": "New.CleanUp.ReferenceOTU77528",
"metadata": {
"taxonomy": [ "k__Fungi", "p__Basidiomycota", "c__Tremellomycetes", "o__Tremellales", "f__Incertae sedis", "g__Cryptococcus", "s__Cryptococcus wieringae" ]
}
},
{
"id": "New.CleanUp.ReferenceOTU77558",
"metadata": {
"taxonomy": [ "k__Fungi", "p__Ascomycota", "c__Dothideomycetes", "o__Dothideales", "f__Dothioraceae", "g__Kabatiella", "s__Kabatiella bupleuri" ]
}
},
{
"id": "New.CleanUp.ReferenceOTU77603",
"metadata": {
"taxonomy": [ "k__Fungi", "p__Ascomycota", "c__Sordariomycetes", "o__Hypocreales", "f__Incertae sedis", "g__Acremonium", "s__Acremonium alternatum" ]
}
},
{
"id": "New.CleanUp.ReferenceOTU77751",
"metadata": {
"taxonomy": [ "k__Fungi", "p__Ascomycota", "c__Dothideomycetes", "o__Capnodiales", "f__Davidiellaceae", "g__Cladosporium", "s__Cladosporium exasperatum" ]
}
},
{
"id": "New.CleanUp.ReferenceOTU77798",
"metadata": {
"taxonomy": [ "k__Fungi", "p__Ascomycota", "c__Saccharomycetes", "o__Saccharomycetales", "f__Saccharomycodaceae", "g__Hanseniaspora", "s__Hanseniaspora uvarum" ]
}
},
{
"id": "New.CleanUp.ReferenceOTU77869",
"metadata": {
"taxonomy": [ "k__Fungi", "p__Ascomycota", "c__Dothideomycetes", "o__Capnodiales", "f__Davidiellaceae", "g__Cladosporium", "s__Cladosporium exasperatum" ]
}
},
{
"id": "New.CleanUp.ReferenceOTU77918",
"metadata": {
"taxonomy": [ "k__Fungi", "p__Basidiomycota", "c__Agaricomycetes", "o__Russulales", "f__Peniophoraceae", "g__Peniophora", "s__Peniophora cinerea" ]
}
},
{
"id": "New.CleanUp.ReferenceOTU77940",
"metadata": {
"taxonomy": [ "k__Fungi", "p__Ascomycota", "c__Sordariomycetes", "o__Incertae sedis", "f__Glomerellaceae", "g__Glomerella", "s__Glomerella acutata" ]
}
},
{
"id": "New.CleanUp.ReferenceOTU77963",
"metadata": {
"taxonomy": [ "k__Fungi", "p__Ascomycota", "c__Dothideomycetes", "o__Dothideales", "f__Dothioraceae", "g__Aureobasidium", "s__Aureobasidium pullulans" ]
}
},
{
"id": "New.CleanUp.ReferenceOTU78023",
"metadata": {
"taxonomy": [ "k__Fungi", "p__Ascomycota", "c__Dothideomycetes", "o__Pleosporales", "f__Pleosporaceae", "g__Alternaria", "s__Alternaria alternata" ]
}
},
{
"id": "New.CleanUp.ReferenceOTU78043",
"metadata": {
"taxonomy": [ "k__Fungi", "p__Basidiomycota", "c__unidentified", "o__unidentified", "f__unidentified", "g__unidentified", "s__Basidiomycota sp" ]
}
},
{
"id": "New.CleanUp.ReferenceOTU78083",
"metadata": {
"taxonomy": [ "k__Fungi", "p__Ascomycota", "c__unidentified", "o__unidentified", "f__unidentified", "g__unidentified", "s__Ascomycota sp" ]
}
},
{
"id": "New.CleanUp.ReferenceOTU78193",
"metadata": {
"taxonomy": [ "k__Fungi", "p__Ascomycota", "c__Eurotiomycetes", "o__Chaetothyriales", "f__Herpotrichiellaceae", "g__Phaeomoniella", "s__Phaeomoniella prunicola" ]
}
},
{
"id": "New.CleanUp.ReferenceOTU78214",
"metadata": {
"taxonomy": [ "k__Fungi", "p__Ascomycota", "c__unidentified", "o__unidentified", "f__unidentified", "g__unidentified", "s__Ascomycota sp" ]
}
},
{
"id": "New.CleanUp.ReferenceOTU78335",
"metadata": {
"taxonomy": [ "k__Fungi", "p__Basidiomycota", "c__Agaricomycetes", "o__Russulales", "f__Peniophoraceae", "g__Peniophora", "s__Peniophora cinerea" ]
}
},
{
"id": "New.CleanUp.ReferenceOTU78422",
"metadata": {
"taxonomy": [ "k__Fungi", "p__Basidiomycota", "c__Agaricomycetes", "o__Russulales", "f__Peniophoraceae", "g__Peniophora", "s__Peniophora cinerea" ]
}
},
{
"id": "New.CleanUp.ReferenceOTU78721",
"metadata": {
"taxonomy": [ "k__Fungi", "p__Ascomycota", "c__Dothideomycetes", "o__Capnodiales", "f__Mycosphaerellaceae", "g__unidentified", "s__Mycosphaerellaceae sp" ]
}
},
{
"id": "New.CleanUp.ReferenceOTU78726",
"metadata": {
"taxonomy": [ "k__Fungi", "p__Ascomycota", "c__unidentified", "o__unidentified", "f__unidentified", "g__unidentified", "s__Ascomycota sp" ]
}
},
{
"id": "New.CleanUp.ReferenceOTU78908",
"metadata": {
"taxonomy": [ "k__Fungi", "p__Ascomycota", "c__Sordariomycetes", "o__Incertae sedis", "f__Glomerellaceae", "g__Glomerella", "s__Glomerella acutata" ]
}
},
{
"id": "New.CleanUp.ReferenceOTU78987",
"metadata": {
"taxonomy": [ "k__Fungi", "p__Ascomycota", "c__Dothideomycetes", "o__Capnodiales", "f__Davidiellaceae", "g__Cladosporium", "s__Cladosporium exasperatum" ]
}
},
{
"id": "New.CleanUp.ReferenceOTU79165",
"metadata": {
"taxonomy": [ "k__Fungi", "p__Basidiomycota", "c__Microbotryomycetes", "o__Sporidiobolales", "f__Incertae sedis", "g__Sporobolomyces", "s__Sporobolomyces gracilis" ]
}
},
{
"id": "New.CleanUp.ReferenceOTU79193",
"metadata": {
"taxonomy": [ "k__Fungi", "p__Ascomycota", "c__Eurotiomycetes", "o__Chaetothyriales", "f__Herpotrichiellaceae", "g__Phaeomoniella", "s__Phaeomoniella prunicola" ]
}
},
{
"id": "New.CleanUp.ReferenceOTU79198",
"metadata": {
"taxonomy": [ "k__Fungi", "p__Ascomycota", "c__Dothideomycetes", "o__Pleosporales", "f__Pleosporaceae", "g__Alternaria", "s__Alternaria alternata" ]
}
},
{
"id": "New.CleanUp.ReferenceOTU79200",
"metadata": {
"taxonomy": [ "k__Fungi", "p__Basidiomycota", "c__Agaricomycetes", "o__Russulales", "f__Peniophoraceae", "g__Peniophora", "s__Peniophora cinerea" ]
}
},
{
"id": "New.CleanUp.ReferenceOTU79351",
"metadata": {
"taxonomy": [ "k__Fungi", "p__Basidiomycota", "c__Agaricomycetes", "o__unidentified", "f__unidentified", "g__unidentified", "s__Agaricomycetes sp" ]
}
},
{
"id": "New.CleanUp.ReferenceOTU79411",
"metadata": {
"taxonomy": [ "k__Fungi", "p__Ascomycota", "c__Sordariomycetes", "o__Incertae sedis", "f__Glomerellaceae", "g__Glomerella", "s__Glomerella acutata" ]
}
},
{
"id": "New.CleanUp.ReferenceOTU79457",
"metadata": {
"taxonomy": [ "k__Fungi", "p__Ascomycota", "c__Dothideomycetes", "o__Dothideales", "f__Dothioraceae", "g__Aureobasidium", "s__Aureobasidium pullulans" ]
}
},
{
"id": "New.CleanUp.ReferenceOTU79612",
"metadata": {
"taxonomy": [ "k__Fungi", "p__Ascomycota", "c__Sordariomycetes", "o__Incertae sedis", "f__Glomerellaceae", "g__Glomerella", "s__Glomerella acutata" ]
}
},
{
"id": "New.CleanUp.ReferenceOTU79707",
"metadata": {
"taxonomy": [ "k__Fungi", "p__Basidiomycota", "c__Agaricomycetes", "o__Russulales", "f__Peniophoraceae", "g__Peniophora", "s__Peniophora cinerea" ]
}
},
{
"id": "New.CleanUp.ReferenceOTU79749",
"metadata": {
"taxonomy": [ "k__Fungi", "p__Ascomycota", "c__Leotiomycetes", "o__Helotiales", "f__Sclerotiniaceae", "g__Botrytis", "s__Botrytis caroliniana" ]
}
},
{
"id": "New.CleanUp.ReferenceOTU79844",
"metadata": {
"taxonomy": [ "k__Fungi", "p__Ascomycota", "c__Saccharomycetes", "o__Saccharomycetales", "f__Debaryomycetaceae", "g__Meyerozyma", "s__Meyerozyma guilliermondii" ]
}
},
{
"id": "New.CleanUp.ReferenceOTU79870",
"metadata": {
"taxonomy": [ "k__Fungi", "p__Ascomycota", "c__Saccharomycetes", "o__Saccharomycetales", "f__Saccharomycetaceae", "g__Tetrapisispora", "s__Tetrapisispora blattae" ]
}
},
{
"id": "New.CleanUp.ReferenceOTU79900",
"metadata": {
"taxonomy": [ "k__Fungi", "p__Basidiomycota", "c__Agaricomycetes", "o__Russulales", "f__unidentified", "g__unidentified", "s__Russulales sp" ]
}
},
{
"id": "New.CleanUp.ReferenceOTU79948",
"metadata": {
"taxonomy": [ "k__Fungi", "p__Basidiomycota", "c__Agaricomycetes", "o__Russulales", "f__unidentified", "g__unidentified", "s__Russulales sp" ]
}
},
{
"id": "New.CleanUp.ReferenceOTU79954",
"metadata": {
"taxonomy": [ "k__Fungi", "p__Ascomycota", "c__Eurotiomycetes", "o__Chaetothyriales", "f__Herpotrichiellaceae", "g__unidentified", "s__Herpotrichiellaceae sp" ]
}
},
{
"id": "New.CleanUp.ReferenceOTU80159",
"metadata": {
"taxonomy": [ "k__Fungi", "p__Basidiomycota", "c__Agaricomycetes", "o__Russulales", "f__Peniophoraceae", "g__Peniophora", "s__Peniophora cinerea" ]
}
},
{
"id": "New.CleanUp.ReferenceOTU80274",
"metadata": {
"taxonomy": [ "k__Fungi", "p__Basidiomycota", "c__Microbotryomycetes", "o__Sporidiobolales", "f__Incertae sedis", "g__Sporobolomyces", "s__Sporobolomyces odoratus" ]
}
},
{
"id": "New.CleanUp.ReferenceOTU80385",
"metadata": {
"taxonomy": [ "k__Fungi", "p__Ascomycota", "c__Dothideomycetes", "o__Dothideales", "f__Dothioraceae", "g__Aureobasidium", "s__Aureobasidium pullulans" ]
}
},
{
"id": "New.CleanUp.ReferenceOTU80418",
"metadata": {
"taxonomy": [ "k__Fungi", "p__Ascomycota", "c__Dothideomycetes", "o__Pleosporales", "f__unidentified", "g__unidentified", "s__Pleosporales sp" ]
}
},
{
"id": "New.CleanUp.ReferenceOTU80572",
"metadata": {
"taxonomy": [ "k__Fungi", "p__Ascomycota", "c__unidentified", "o__unidentified", "f__unidentified", "g__unidentified", "s__Ascomycota sp" ]
}
},
{
"id": "New.CleanUp.ReferenceOTU80654",
"metadata": {
"taxonomy": [ "k__Fungi", "p__Ascomycota", "c__Leotiomycetes", "o__Incertae sedis", "f__Incertae sedis", "g__Meliniomyces", "s__Meliniomyces sp" ]
}
},
{
"id": "New.CleanUp.ReferenceOTU80661",
"metadata": {
"taxonomy": [ "k__Fungi", "p__Ascomycota", "c__Sordariomycetes", "o__Incertae sedis", "f__Glomerellaceae", "g__Glomerella", "s__Glomerella acutata" ]
}
},
{
"id": "New.CleanUp.ReferenceOTU80753",
"metadata": {
"taxonomy": [ "k__Fungi", "p__Ascomycota", "c__Sordariomycetes", "o__Diaporthales", "f__Gnomoniaceae", "g__Gnomoniopsis", "s__Gnomoniopsis idaeicola" ]
}
},
{
"id": "New.CleanUp.ReferenceOTU81087",
"metadata": {
"taxonomy": [ "k__Fungi", "p__unidentified", "c__unidentified", "o__unidentified", "f__unidentified", "g__unidentified", "s__Fungi sp" ]
}
},
{
"id": "New.CleanUp.ReferenceOTU81090",
"metadata": {
"taxonomy": [ "k__Fungi", "p__Basidiomycota", "c__Agaricostilbomycetes", "o__Agaricostilbales", "f__Agaricostilbaceae", "g__Bensingtonia", "s__Bensingtonia musae" ]
}
},
{
"id": "New.CleanUp.ReferenceOTU81106",
"metadata": {
"taxonomy": [ "k__Fungi", "p__Ascomycota", "c__Dothideomycetes", "o__Dothideales", "f__Dothioraceae", "g__Aureobasidium", "s__Aureobasidium pullulans" ]
}
},
{
"id": "New.CleanUp.ReferenceOTU81413",
"metadata": {
"taxonomy": [ "k__Fungi", "p__Basidiomycota", "c__Microbotryomycetes", "o__Sporidiobolales", "f__Incertae sedis", "g__Sporobolomyces", "s__Sporobolomyces gracilis" ]
}
},
{
"id": "New.CleanUp.ReferenceOTU81464",
"metadata": {
"taxonomy": [ "k__Fungi", "p__Ascomycota", "c__Dothideomycetes", "o__Dothideales", "f__Dothioraceae", "g__Aureobasidium", "s__Aureobasidium pullulans" ]
}
},
{
"id": "New.CleanUp.ReferenceOTU81640",
"metadata": {
"taxonomy": [ "k__Fungi", "p__Basidiomycota", "c__Agaricomycetes", "o__Russulales", "f__Peniophoraceae", "g__Peniophora", "s__Peniophora cinerea" ]
}
},
{
"id": "New.CleanUp.ReferenceOTU81709",
"metadata": {
"taxonomy": [ "k__Fungi", "p__Ascomycota", "c__unidentified", "o__unidentified", "f__unidentified", "g__unidentified", "s__Ascomycota sp" ]
}
},
{
"id": "New.CleanUp.ReferenceOTU81835",
"metadata": {
"taxonomy": [ "k__Fungi", "p__Ascomycota", "c__unidentified", "o__unidentified", "f__unidentified", "g__unidentified", "s__Ascomycota sp" ]
}
},
{
"id": "New.CleanUp.ReferenceOTU81883",
"metadata": {
"taxonomy": [ "k__Fungi", "p__Ascomycota", "c__unidentified", "o__unidentified", "f__unidentified", "g__unidentified", "s__Ascomycota sp" ]
}
},
{
"id": "New.CleanUp.ReferenceOTU81973",
"metadata": {
"taxonomy": [ "k__Fungi", "p__Ascomycota", "c__Dothideomycetes", "o__Dothideales", "f__Dothioraceae", "g__Aureobasidium", "s__Aureobasidium pullulans" ]
}
},
{
"id": "New.CleanUp.ReferenceOTU82088",
"metadata": {
"taxonomy": [ "k__Fungi", "p__Basidiomycota", "c__Exobasidiomycetes", "o__Microstromatales", "f__Quambalariaceae", "g__Quambalaria", "s__Quambalaria simpsonii" ]
}
},
{
"id": "New.CleanUp.ReferenceOTU82110",
"metadata": {
"taxonomy": [ "k__Fungi", "p__Ascomycota", "c__Taphrinomycetes", "o__Taphrinales", "f__Taphrinaceae", "g__Lalaria", "s__Lalaria inositophila" ]
}
},
{
"id": "New.CleanUp.ReferenceOTU82118",
"metadata": {
"taxonomy": [ "k__Fungi", "p__Ascomycota", "c__Dothideomycetes", "o__Pleosporales", "f__Pleosporaceae", "g__Alternaria", "s__Alternaria alternata" ]
}
},
{
"id": "New.CleanUp.ReferenceOTU82305",
"metadata": {
"taxonomy": [ "k__Fungi", "p__Basidiomycota", "c__Agaricomycetes", "o__Russulales", "f__unidentified", "g__unidentified", "s__Russulales sp" ]
}
},
{
"id": "New.CleanUp.ReferenceOTU82315",
"metadata": {
"taxonomy": [ "k__Fungi", "p__Ascomycota", "c__Dothideomycetes", "o__Dothideales", "f__Dothioraceae", "g__Aureobasidium", "s__Aureobasidium pullulans" ]
}
},
{
"id": "New.CleanUp.ReferenceOTU82361",
"metadata": {
"taxonomy": [ "k__Fungi", "p__Basidiomycota", "c__Agaricomycetes", "o__Polyporales", "f__Polyporaceae", "g__Trametes", "s__Trametes versicolor" ]
}
},
{
"id": "New.CleanUp.ReferenceOTU82432",
"metadata": {
"taxonomy": [ "k__Fungi", "p__Ascomycota", "c__Saccharomycetes", "o__Saccharomycetales", "f__Saccharomycodaceae", "g__Hanseniaspora", "s__Hanseniaspora uvarum" ]
}
},
{
"id": "New.CleanUp.ReferenceOTU82582",
"metadata": {
"taxonomy": [ "k__Fungi", "p__Ascomycota", "c__Saccharomycetes", "o__Saccharomycetales", "f__Saccharomycodaceae", "g__Hanseniaspora", "s__Hanseniaspora uvarum" ]
}
},
{
"id": "New.CleanUp.ReferenceOTU82665",
"metadata": {
"taxonomy": [ "k__Fungi", "p__Basidiomycota", "c__Microbotryomycetes", "o__Sporidiobolales", "f__Incertae sedis", "g__Sporobolomyces", "s__Sporobolomyces gracilis" ]
}
},
{
"id": "New.CleanUp.ReferenceOTU82685",
"metadata": {
"taxonomy": [ "k__Fungi", "p__Ascomycota", "c__Dothideomycetes", "o__Dothideales", "f__Dothioraceae", "g__Aureobasidium", "s__Aureobasidium pullulans" ]
}
},
{
"id": "New.CleanUp.ReferenceOTU82824",
"metadata": {
"taxonomy": [ "k__Fungi", "p__Basidiomycota", "c__Agaricomycetes", "o__Russulales", "f__Peniophoraceae", "g__Peniophora", "s__Peniophora cinerea" ]
}
},
{
"id": "New.CleanUp.ReferenceOTU82847",
"metadata": {
"taxonomy": [ "k__Fungi", "p__Ascomycota", "c__unidentified", "o__unidentified", "f__unidentified", "g__unidentified", "s__Ascomycota sp" ]
}
},
{
"id": "New.CleanUp.ReferenceOTU82879",
"metadata": {
"taxonomy": [ "k__Fungi", "p__Basidiomycota", "c__Microbotryomycetes", "o__Sporidiobolales", "f__Incertae sedis", "g__Sporobolomyces", "s__Sporobolomyces gracilis" ]
}
},
{
"id": "New.CleanUp.ReferenceOTU82883",
"metadata": {
"taxonomy": [ "k__Fungi", "p__Ascomycota", "c__Eurotiomycetes", "o__Chaetothyriales", "f__Herpotrichiellaceae", "g__Phaeomoniella", "s__Phaeomoniella prunicola" ]
}
},
{
"id": "New.CleanUp.ReferenceOTU82896",
"metadata": {
"taxonomy": [ "k__Fungi", "p__Ascomycota", "c__Sordariomycetes", "o__Diaporthales", "f__Diaporthaceae", "g__Diaporthe", "s__Diaporthe viticola" ]
}
},
{
"id": "New.CleanUp.ReferenceOTU82958",
"metadata": {
"taxonomy": [ "k__Fungi", "p__Ascomycota", "c__unidentified", "o__unidentified", "f__unidentified", "g__unidentified", "s__Ascomycota sp" ]
}
},
{
"id": "New.CleanUp.ReferenceOTU82966",
"metadata": {
"taxonomy": [ "k__Fungi", "p__Ascomycota", "c__Dothideomycetes", "o__Dothideales", "f__Dothioraceae", "g__Aureobasidium", "s__Aureobasidium pullulans" ]
}
},
{
"id": "New.CleanUp.ReferenceOTU83156",
"metadata": {
"taxonomy": [ "k__Fungi", "p__Basidiomycota", "c__Microbotryomycetes", "o__Sporidiobolales", "f__Incertae sedis", "g__Sporobolomyces", "s__Sporobolomyces gracilis" ]
}
},
{
"id": "New.CleanUp.ReferenceOTU83536",
"metadata": {
"taxonomy": [ "k__Fungi", "p__Basidiomycota", "c__Agaricomycetes", "o__Russulales", "f__unidentified", "g__unidentified", "s__Russulales sp" ]
}
},
{
"id": "New.CleanUp.ReferenceOTU83548",
"metadata": {
"taxonomy": [ "k__Fungi", "p__Ascomycota", "c__Dothideomycetes", "o__Dothideales", "f__Dothioraceae", "g__Aureobasidium", "s__Aureobasidium pullulans" ]
}
},
{
"id": "New.CleanUp.ReferenceOTU83749",
"metadata": {
"taxonomy": [ "k__Fungi", "p__Ascomycota", "c__Dothideomycetes", "o__Pleosporales", "f__unidentified", "g__unidentified", "s__Pleosporales sp" ]
}
},
{
"id": "New.CleanUp.ReferenceOTU83777",
"metadata": {
"taxonomy": [ "k__Fungi", "p__Ascomycota", "c__Saccharomycetes", "o__Saccharomycetales", "f__Saccharomycodaceae", "g__Hanseniaspora", "s__Hanseniaspora uvarum" ]
}
},
{
"id": "New.CleanUp.ReferenceOTU83793",
"metadata": {
"taxonomy": [ "k__Fungi", "p__Ascomycota", "c__Eurotiomycetes", "o__Chaetothyriales", "f__Herpotrichiellaceae", "g__Exophiala", "s__Exophiala xenobiotica" ]
}
},
{
"id": "New.CleanUp.ReferenceOTU83832",
"metadata": {
"taxonomy": [ "k__Fungi", "p__Ascomycota", "c__Sordariomycetes", "o__Incertae sedis", "f__Glomerellaceae", "g__Glomerella", "s__Glomerella acutata" ]
}
},
{
"id": "New.CleanUp.ReferenceOTU83837",
"metadata": {
"taxonomy": [ "k__Fungi", "p__Ascomycota", "c__Dothideomycetes", "o__Dothideales", "f__Dothioraceae", "g__Aureobasidium", "s__Aureobasidium pullulans" ]
}
},
{
"id": "New.CleanUp.ReferenceOTU83939",
"metadata": {
"taxonomy": [ "k__Fungi", "p__Basidiomycota", "c__Agaricomycetes", "o__Russulales", "f__unidentified", "g__unidentified", "s__Russulales sp" ]
}
},
{
"id": "New.CleanUp.ReferenceOTU84142",
"metadata": {
"taxonomy": [ "k__Fungi", "p__Ascomycota", "c__Sordariomycetes", "o__Hypocreales", "f__Incertae sedis", "g__Sarocladium", "s__Sarocladium strictum" ]
}
},
{
"id": "New.CleanUp.ReferenceOTU84282",
"metadata": {
"taxonomy": [ "k__Fungi", "p__Ascomycota", "c__Dothideomycetes", "o__Pleosporales", "f__Pleosporaceae", "g__Stemphylium", "s__Stemphylium herbarum" ]
}
},
{
"id": "New.CleanUp.ReferenceOTU84420",
"metadata": {
"taxonomy": [ "k__Fungi", "p__Basidiomycota", "c__Agaricomycetes", "o__Russulales", "f__unidentified", "g__unidentified", "s__Russulales sp" ]
}
},
{
"id": "New.CleanUp.ReferenceOTU84558",
"metadata": {
"taxonomy": [ "k__Fungi", "p__Basidiomycota", "c__Ustilaginomycetes", "o__Ustilaginales", "f__Ustilaginaceae", "g__unidentified", "s__Ustilaginaceae sp" ]
}
},
{
"id": "New.CleanUp.ReferenceOTU84630",
"metadata": {
"taxonomy": [ "k__Fungi", "p__Ascomycota", "c__Dothideomycetes", "o__Dothideales", "f__Dothioraceae", "g__Aureobasidium", "s__Aureobasidium pullulans" ]
}
},
{
"id": "New.CleanUp.ReferenceOTU84918",
"metadata": {
"taxonomy": [ "k__Fungi", "p__Basidiomycota", "c__Microbotryomycetes", "o__Sporidiobolales", "f__Incertae sedis", "g__Rhodotorula", "s__Rhodotorula acheniorum" ]
}
},
{
"id": "New.CleanUp.ReferenceOTU84978",
"metadata": {
"taxonomy": [ "k__Fungi", "p__Basidiomycota", "c__Agaricomycetes", "o__Russulales", "f__unidentified", "g__unidentified", "s__Russulales sp" ]
}
},
{
"id": "New.CleanUp.ReferenceOTU85015",
"metadata": {
"taxonomy": [ "k__Fungi", "p__Basidiomycota", "c__Microbotryomycetes", "o__Sporidiobolales", "f__Incertae sedis", "g__Sporobolomyces", "s__Sporobolomyces gracilis" ]
}
},
{
"id": "New.CleanUp.ReferenceOTU85178",
"metadata": {
"taxonomy": [ "k__Fungi", "p__Ascomycota", "c__Sordariomycetes", "o__Hypocreales", "f__Nectriaceae", "g__unidentified", "s__Nectriaceae sp" ]
}
},
{
"id": "New.CleanUp.ReferenceOTU85493",
"metadata": {
"taxonomy": [ "k__Fungi", "p__Ascomycota", "c__Dothideomycetes", "o__Pleosporales", "f__Incertae sedis", "g__Didymella", "s__Didymella phacae" ]
}
},
{
"id": "New.CleanUp.ReferenceOTU85567",
"metadata": {
"taxonomy": [ "k__Fungi", "p__Ascomycota", "c__Incertae sedis", "o__Incertae sedis", "f__Incertae sedis", "g__Hansfordia", "s__Hansfordia pulvinata" ]
}
},
{
"id": "New.CleanUp.ReferenceOTU85574",
"metadata": {
"taxonomy": [ "k__Fungi", "p__Ascomycota", "c__Dothideomycetes", "o__Dothideales", "f__Dothioraceae", "g__Aureobasidium", "s__Aureobasidium pullulans" ]
}
},
{
"id": "New.CleanUp.ReferenceOTU85585",
"metadata": {
"taxonomy": [ "k__Fungi", "p__Ascomycota", "c__Dothideomycetes", "o__Dothideales", "f__Dothioraceae", "g__Aureobasidium", "s__Aureobasidium pullulans" ]
}
},
{
"id": "New.CleanUp.ReferenceOTU85594",
"metadata": {
"taxonomy": [ "k__Fungi", "p__Ascomycota", "c__Dothideomycetes", "o__Venturiales", "f__Venturiaceae", "g__Fusicladium", "s__Fusicladium oleagineum" ]
}
},
{
"id": "New.CleanUp.ReferenceOTU85937",
"metadata": {
"taxonomy": [ "k__Fungi", "p__Ascomycota", "c__unidentified", "o__unidentified", "f__unidentified", "g__unidentified", "s__Ascomycota sp" ]
}
},
{
"id": "New.CleanUp.ReferenceOTU85958",
"metadata": {
"taxonomy": [ "k__Fungi", "p__Ascomycota", "c__Sordariomycetes", "o__Hypocreales", "f__Bionectriaceae", "g__Clonostachys", "s__Clonostachys rosea" ]
}
},
{
"id": "New.CleanUp.ReferenceOTU85975",
"metadata": {
"taxonomy": [ "k__Fungi", "p__Basidiomycota", "c__Microbotryomycetes", "o__Sporidiobolales", "f__Incertae sedis", "g__Sporobolomyces", "s__Sporobolomyces gracilis" ]
}
},
{
"id": "New.CleanUp.ReferenceOTU85995",
"metadata": {
"taxonomy": [ "k__Fungi", "p__Ascomycota", "c__Eurotiomycetes", "o__Chaetothyriales", "f__Herpotrichiellaceae", "g__Phaeomoniella", "s__Phaeomoniella prunicola" ]
}
},
{
"id": "New.CleanUp.ReferenceOTU86086",
"metadata": {
"taxonomy": [ "k__Fungi", "p__Ascomycota", "c__Dothideomycetes", "o__Dothideales", "f__Dothioraceae", "g__Aureobasidium", "s__Aureobasidium pullulans" ]
}
},
{
"id": "New.CleanUp.ReferenceOTU86132",
"metadata": {
"taxonomy": [ "k__Fungi", "p__Ascomycota", "c__Incertae sedis", "o__Incertae sedis", "f__Incertae sedis", "g__Polyscytalum", "s__Polyscytalum algarvense" ]
}
},
{
"id": "New.CleanUp.ReferenceOTU86188",
"metadata": {
"taxonomy": [ "k__Fungi", "p__Ascomycota", "c__Eurotiomycetes", "o__Chaetothyriales", "f__Herpotrichiellaceae", "g__Phaeomoniella", "s__Phaeomoniella prunicola" ]
}
},
{
"id": "New.CleanUp.ReferenceOTU86252",
"metadata": {
"taxonomy": [ "k__Fungi", "p__Basidiomycota", "c__Microbotryomycetes", "o__Sporidiobolales", "f__Incertae sedis", "g__Sporobolomyces", "s__Sporobolomyces gracilis" ]
}
},
{
"id": "New.CleanUp.ReferenceOTU86317",
"metadata": {
"taxonomy": [ "k__Fungi", "p__Ascomycota", "c__Dothideomycetes", "o__Pleosporales", "f__Incertae sedis", "g__Didymella", "s__Didymella phacae" ]
}
},
{
"id": "New.CleanUp.ReferenceOTU86325",
"metadata": {
"taxonomy": [ "k__Fungi", "p__Ascomycota", "c__Dothideomycetes", "o__Capnodiales", "f__Mycosphaerellaceae", "g__Mycosphaerella", "s__Mycosphaerella tassiana" ]
}
},
{
"id": "New.CleanUp.ReferenceOTU86392",
"metadata": {
"taxonomy": [ "k__Fungi", "p__Ascomycota", "c__Dothideomycetes", "o__Dothideales", "f__Dothioraceae", "g__Aureobasidium", "s__Aureobasidium pullulans" ]
}
},
{
"id": "New.CleanUp.ReferenceOTU86583",
"metadata": {
"taxonomy": [ "k__Fungi", "p__Ascomycota", "c__Dothideomycetes", "o__Capnodiales", "f__Schizothyriaceae", "g__unidentified", "s__Schizothyriaceae sp" ]
}
},
{
"id": "New.CleanUp.ReferenceOTU86594",
"metadata": {
"taxonomy": [ "k__Fungi", "p__Ascomycota", "c__Dothideomycetes", "o__Pleosporales", "f__Pleosporaceae", "g__Alternaria", "s__Alternaria alternata" ]
}
},
{
"id": "New.CleanUp.ReferenceOTU86595",
"metadata": {
"taxonomy": [ "k__Fungi", "p__Ascomycota", "c__Dothideomycetes", "o__Pleosporales", "f__Pleosporaceae", "g__Alternaria", "s__Alternaria alternata" ]
}
},
{
"id": "New.CleanUp.ReferenceOTU86735",
"metadata": {
"taxonomy": [ "k__Fungi", "p__Ascomycota", "c__Sordariomycetes", "o__Diaporthales", "f__Diaporthaceae", "g__Diaporthe", "s__Diaporthe viticola" ]
}
},
{
"id": "New.CleanUp.ReferenceOTU86776",
"metadata": {
"taxonomy": [ "k__Fungi", "p__Ascomycota", "c__Dothideomycetes", "o__Dothideales", "f__Dothioraceae", "g__Aureobasidium", "s__Aureobasidium pullulans" ]
}
},
{
"id": "New.CleanUp.ReferenceOTU86829",
"metadata": {
"taxonomy": [ "k__Fungi", "p__Ascomycota", "c__Dothideomycetes", "o__Dothideales", "f__Dothioraceae", "g__Aureobasidium", "s__Aureobasidium pullulans" ]
}
},
{
"id": "New.CleanUp.ReferenceOTU86847",
"metadata": {
"taxonomy": [ "k__Fungi", "p__Basidiomycota", "c__Agaricomycetes", "o__Cantharellales", "f__Ceratobasidiaceae", "g__unidentified", "s__Ceratobasidiaceae sp" ]
}
},
{
"id": "New.CleanUp.ReferenceOTU86874",
"metadata": {
"taxonomy": [ "k__Fungi", "p__Basidiomycota", "c__Agaricomycetes", "o__Polyporales", "f__Meruliaceae", "g__Crustoderma", "s__Crustoderma marianum" ]
}
},
{
"id": "New.CleanUp.ReferenceOTU87048",
"metadata": {
"taxonomy": [ "k__Fungi", "p__Ascomycota", "c__Sordariomycetes", "o__Incertae sedis", "f__Glomerellaceae", "g__Colletotrichum", "s__Colletotrichum australe" ]
}
},
{
"id": "New.CleanUp.ReferenceOTU87064",
"metadata": {
"taxonomy": [ "k__Fungi", "p__Ascomycota", "c__Dothideomycetes", "o__Dothideales", "f__Dothioraceae", "g__Aureobasidium", "s__Aureobasidium pullulans" ]
}
},
{
"id": "New.CleanUp.ReferenceOTU87079",
"metadata": {
"taxonomy": [ "k__Fungi", "p__Ascomycota", "c__Dothideomycetes", "o__Dothideales", "f__Dothioraceae", "g__Aureobasidium", "s__Aureobasidium pullulans" ]
}
},
{
"id": "New.CleanUp.ReferenceOTU87290",
"metadata": {
"taxonomy": [ "k__Fungi", "p__Basidiomycota", "c__Tremellomycetes", "o__Tremellales", "f__Incertae sedis", "g__Cryptococcus", "s__Cryptococcus victoriae" ]
}
},
{
"id": "New.CleanUp.ReferenceOTU87467",
"metadata": {
"taxonomy": [ "k__Fungi", "p__Ascomycota", "c__Sordariomycetes", "o__Diaporthales", "f__Diaporthaceae", "g__Diaporthe", "s__Diaporthe viticola" ]
}
},
{
"id": "New.CleanUp.ReferenceOTU87523",
"metadata": {
"taxonomy": [ "k__Fungi", "p__Ascomycota", "c__Eurotiomycetes", "o__Chaetothyriales", "f__Herpotrichiellaceae", "g__Phaeomoniella", "s__Phaeomoniella prunicola" ]
}
},
{
"id": "New.CleanUp.ReferenceOTU87562",
"metadata": {
"taxonomy": [ "k__Fungi", "p__Ascomycota", "c__Eurotiomycetes", "o__Onygenales", "f__Ajellomycetaceae", "g__Spiromastix", "s__Spiromastix warcupii" ]
}
},
{
"id": "New.CleanUp.ReferenceOTU87693",
"metadata": {
"taxonomy": [ "k__Fungi", "p__Ascomycota", "c__Dothideomycetes", "o__Dothideales", "f__Dothioraceae", "g__Aureobasidium", "s__Aureobasidium pullulans" ]
}
},
{
"id": "New.CleanUp.ReferenceOTU87715",
"metadata": {
"taxonomy": [ "k__Fungi", "p__Basidiomycota", "c__unidentified", "o__unidentified", "f__unidentified", "g__unidentified", "s__Basidiomycota sp" ]
}
},
{
"id": "New.CleanUp.ReferenceOTU87731",
"metadata": {
"taxonomy": [ "k__Fungi", "p__unidentified", "c__unidentified", "o__unidentified", "f__unidentified", "g__unidentified", "s__Fungi sp" ]
}
},
{
"id": "New.CleanUp.ReferenceOTU87846",
"metadata": {
"taxonomy": [ "k__Fungi", "p__Ascomycota", "c__unidentified", "o__unidentified", "f__unidentified", "g__unidentified", "s__Ascomycota sp" ]
}
},
{
"id": "New.CleanUp.ReferenceOTU87860",
"metadata": {
"taxonomy": [ "k__Fungi", "p__Ascomycota", "c__Eurotiomycetes", "o__Chaetothyriales", "f__Herpotrichiellaceae", "g__Phaeomoniella", "s__Phaeomoniella prunicola" ]
}
},
{
"id": "New.CleanUp.ReferenceOTU87911",
"metadata": {
"taxonomy": [ "k__Fungi", "p__Ascomycota", "c__unidentified", "o__unidentified", "f__unidentified", "g__unidentified", "s__Ascomycota sp" ]
}
},
{
"id": "New.CleanUp.ReferenceOTU87995",
"metadata": {
"taxonomy": [ "k__Fungi", "p__Ascomycota", "c__Dothideomycetes", "o__Capnodiales", "f__Mycosphaerellaceae", "g__Pseudocercospora", "s__Pseudocercospora lyoniae" ]
}
},
{
"id": "New.CleanUp.ReferenceOTU88152",
"metadata": {
"taxonomy": [ "k__Fungi", "p__Ascomycota", "c__Eurotiomycetes", "o__Chaetothyriales", "f__Herpotrichiellaceae", "g__Phaeomoniella", "s__Phaeomoniella prunicola" ]
}
},
{
"id": "New.CleanUp.ReferenceOTU88311",
"metadata": {
"taxonomy": [ "k__Fungi", "p__Basidiomycota", "c__Tremellomycetes", "o__Tremellales", "f__Incertae sedis", "g__Kockovaella", "s__Kockovaella schimae" ]
}
},
{
"id": "New.CleanUp.ReferenceOTU88457",
"metadata": {
"taxonomy": [ "k__Fungi", "p__Ascomycota", "c__unidentified", "o__unidentified", "f__unidentified", "g__unidentified", "s__Ascomycota sp" ]
}
},
{
"id": "New.CleanUp.ReferenceOTU88643",
"metadata": {
"taxonomy": [ "k__Fungi", "p__Ascomycota", "c__Dothideomycetes", "o__Pleosporales", "f__Incertae sedis", "g__Didymella", "s__Didymella fabae" ]
}
},
{
"id": "New.CleanUp.ReferenceOTU88707",
"metadata": {
"taxonomy": [ "k__Fungi", "p__Ascomycota", "c__Dothideomycetes", "o__Dothideales", "f__Dothioraceae", "g__Aureobasidium", "s__Aureobasidium pullulans" ]
}
},
{
"id": "New.CleanUp.ReferenceOTU88717",
"metadata": {
"taxonomy": [ "k__Fungi", "p__Ascomycota", "c__unidentified", "o__unidentified", "f__unidentified", "g__unidentified", "s__Ascomycota sp" ]
}
},
{
"id": "New.CleanUp.ReferenceOTU89083",
"metadata": {
"taxonomy": [ "k__Fungi", "p__Ascomycota", "c__Dothideomycetes", "o__Pleosporales", "f__Pleosporaceae", "g__Alternaria", "s__Alternaria alternata" ]
}
},
{
"id": "New.CleanUp.ReferenceOTU89094",
"metadata": {
"taxonomy": [ "k__Fungi", "p__Basidiomycota", "c__Agaricomycetes", "o__Russulales", "f__Peniophoraceae", "g__Peniophora", "s__Peniophora cinerea" ]
}
},
{
"id": "New.CleanUp.ReferenceOTU89100",
"metadata": {
"taxonomy": [ "k__Fungi", "p__Ascomycota", "c__Dothideomycetes", "o__Dothideales", "f__Dothioraceae", "g__Aureobasidium", "s__Aureobasidium pullulans" ]
}
},
{
"id": "New.CleanUp.ReferenceOTU89113",
"metadata": {
"taxonomy": [ "k__Fungi", "p__Ascomycota", "c__Dothideomycetes", "o__Pleosporales", "f__Pleosporaceae", "g__Alternaria", "s__Alternaria alternata" ]
}
},
{
"id": "New.CleanUp.ReferenceOTU89124",
"metadata": {
"taxonomy": [ "k__Fungi", "p__Ascomycota", "c__Dothideomycetes", "o__Pleosporales", "f__Pleosporaceae", "g__Alternaria", "s__Alternaria alternata" ]
}
},
{
"id": "New.CleanUp.ReferenceOTU89206",
"metadata": {
"taxonomy": [ "k__Fungi", "p__Ascomycota", "c__Dothideomycetes", "o__Dothideales", "f__Dothioraceae", "g__Aureobasidium", "s__Aureobasidium pullulans" ]
}
},
{
"id": "New.CleanUp.ReferenceOTU89529",
"metadata": {
"taxonomy": [ "k__Fungi", "p__Ascomycota", "c__Dothideomycetes", "o__Dothideales", "f__Dothioraceae", "g__Aureobasidium", "s__Aureobasidium pullulans" ]
}
},
{
"id": "New.CleanUp.ReferenceOTU89656",
"metadata": {
"taxonomy": [ "k__Fungi", "p__Ascomycota", "c__Dothideomycetes", "o__Dothideales", "f__Dothioraceae", "g__Aureobasidium", "s__Aureobasidium pullulans" ]
}
},
{
"id": "New.CleanUp.ReferenceOTU89747",
"metadata": {
"taxonomy": [ "k__Fungi", "p__Basidiomycota", "c__Agaricomycetes", "o__Russulales", "f__Peniophoraceae", "g__Peniophora", "s__Peniophora cinerea" ]
}
},
{
"id": "New.CleanUp.ReferenceOTU89993",
"metadata": {
"taxonomy": [ "k__Fungi", "p__Basidiomycota", "c__Agaricomycetes", "o__Russulales", "f__Peniophoraceae", "g__Peniophora", "s__Peniophora cinerea" ]
}
},
{
"id": "New.CleanUp.ReferenceOTU90147",
"metadata": {
"taxonomy": [ "k__Fungi", "p__Basidiomycota", "c__Agaricomycetes", "o__Russulales", "f__unidentified", "g__unidentified", "s__Russulales sp" ]
}
},
{
"id": "New.CleanUp.ReferenceOTU90164",
"metadata": {
"taxonomy": [ "k__Fungi", "p__Basidiomycota", "c__unidentified", "o__unidentified", "f__unidentified", "g__unidentified", "s__Basidiomycota sp" ]
}
},
{
"id": "New.CleanUp.ReferenceOTU90194",
"metadata": {
"taxonomy": [ "k__Fungi", "p__Ascomycota", "c__unidentified", "o__unidentified", "f__unidentified", "g__unidentified", "s__Ascomycota sp" ]
}
},
{
"id": "New.CleanUp.ReferenceOTU90446",
"metadata": {
"taxonomy": [ "k__Fungi", "p__Ascomycota", "c__Sordariomycetes", "o__Diaporthales", "f__Togniniaceae", "g__Phaeoacremonium", "s__Phaeoacremonium angustius" ]
}
},
{
"id": "New.CleanUp.ReferenceOTU90482",
"metadata": {
"taxonomy": [ "k__Fungi", "p__Ascomycota", "c__Dothideomycetes", "o__Capnodiales", "f__Davidiellaceae", "g__Cladosporium", "s__Cladosporium exasperatum" ]
}
},
{
"id": "New.CleanUp.ReferenceOTU90497",
"metadata": {
"taxonomy": [ "k__Fungi", "p__Ascomycota", "c__Dothideomycetes", "o__Capnodiales", "f__Davidiellaceae", "g__Cladosporium", "s__Cladosporium exasperatum" ]
}
},
{
"id": "New.CleanUp.ReferenceOTU90594",
"metadata": {
"taxonomy": [ "k__Fungi", "p__Ascomycota", "c__Dothideomycetes", "o__Dothideales", "f__Dothioraceae", "g__Aureobasidium", "s__Aureobasidium pullulans" ]
}
},
{
"id": "New.CleanUp.ReferenceOTU90597",
"metadata": {
"taxonomy": [ "k__Fungi", "p__Basidiomycota", "c__Agaricomycetes", "o__Russulales", "f__Peniophoraceae", "g__Peniophora", "s__Peniophora cinerea" ]
}
},
{
"id": "New.CleanUp.ReferenceOTU90728",
"metadata": {
"taxonomy": [ "k__Fungi", "p__Ascomycota", "c__Dothideomycetes", "o__Pleosporales", "f__Phaeosphaeriaceae", "g__Stagonospora", "s__Stagonospora foliicola" ]
}
},
{
"id": "New.CleanUp.ReferenceOTU90738",
"metadata": {
"taxonomy": [ "k__Fungi", "p__Basidiomycota", "c__Agaricomycetes", "o__Russulales", "f__unidentified", "g__unidentified", "s__Russulales sp" ]
}
},
{
"id": "New.CleanUp.ReferenceOTU90825",
"metadata": {
"taxonomy": [ "k__Fungi", "p__Ascomycota", "c__unidentified", "o__unidentified", "f__unidentified", "g__unidentified", "s__Ascomycota sp" ]
}
},
{
"id": "New.CleanUp.ReferenceOTU90911",
"metadata": {
"taxonomy": [ "k__Fungi", "p__Basidiomycota", "c__Tremellomycetes", "o__Tremellales", "f__Incertae sedis", "g__Bullera", "s__Bullera arundinariae" ]
}
},
{
"id": "New.CleanUp.ReferenceOTU90933",
"metadata": {
"taxonomy": [ "k__Fungi", "p__Basidiomycota", "c__Agaricomycetes", "o__Russulales", "f__Peniophoraceae", "g__Peniophora", "s__Peniophora cinerea" ]
}
},
{
"id": "New.CleanUp.ReferenceOTU90957",
"metadata": {
"taxonomy": [ "k__Fungi", "p__Ascomycota", "c__Dothideomycetes", "o__Capnodiales", "f__Mycosphaerellaceae", "g__Mycosphaerella", "s__Mycosphaerella tassiana" ]
}
},
{
"id": "New.CleanUp.ReferenceOTU90958",
"metadata": {
"taxonomy": [ "k__Fungi", "p__Ascomycota", "c__Sordariomycetes", "o__Hypocreales", "f__Incertae sedis", "g__Acremonium", "s__Acremonium implicatum" ]
}
},
{
"id": "New.CleanUp.ReferenceOTU91109",
"metadata": {
"taxonomy": [ "k__Fungi", "p__Basidiomycota", "c__Exobasidiomycetes", "o__Microstromatales", "f__Quambalariaceae", "g__Quambalaria", "s__Quambalaria cyanescens" ]
}
},
{
"id": "New.CleanUp.ReferenceOTU91285",
"metadata": {
"taxonomy": [ "k__Fungi", "p__unidentified", "c__unidentified", "o__unidentified", "f__unidentified", "g__unidentified", "s__Fungi sp" ]
}
},
{
"id": "New.CleanUp.ReferenceOTU91369",
"metadata": {
"taxonomy": [ "k__Fungi", "p__Ascomycota", "c__Eurotiomycetes", "o__Chaetothyriales", "f__Herpotrichiellaceae", "g__Phaeomoniella", "s__Phaeomoniella prunicola" ]
}
},
{
"id": "New.CleanUp.ReferenceOTU91430",
"metadata": {
"taxonomy": [ "k__Fungi", "p__Ascomycota", "c__Dothideomycetes", "o__Capnodiales", "f__Davidiellaceae", "g__Cladosporium", "s__Cladosporium exasperatum" ]
}
},
{
"id": "New.CleanUp.ReferenceOTU91432",
"metadata": {
"taxonomy": [ "k__Fungi", "p__Ascomycota", "c__Dothideomycetes", "o__Dothideales", "f__Dothioraceae", "g__Aureobasidium", "s__Aureobasidium pullulans" ]
}
},
{
"id": "New.CleanUp.ReferenceOTU91446",
"metadata": {
"taxonomy": [ "k__Fungi", "p__Ascomycota", "c__Dothideomycetes", "o__Capnodiales", "f__Mycosphaerellaceae", "g__Pseudocercospora", "s__Pseudocercospora lyoniae" ]
}
},
{
"id": "New.CleanUp.ReferenceOTU91453",
"metadata": {
"taxonomy": [ "k__Fungi", "p__Ascomycota", "c__Dothideomycetes", "o__Pleosporales", "f__Pleosporaceae", "g__Stemphylium", "s__Stemphylium herbarum" ]
}
},
{
"id": "New.CleanUp.ReferenceOTU91469",
"metadata": {
"taxonomy": [ "k__Fungi", "p__Ascomycota", "c__Dothideomycetes", "o__Capnodiales", "f__Incertae sedis", "g__Phaeotheca", "s__Phaeotheca triangularis" ]
}
},
{
"id": "New.CleanUp.ReferenceOTU91581",
"metadata": {
"taxonomy": [ "k__Fungi", "p__Basidiomycota", "c__Agaricomycetes", "o__Russulales", "f__unidentified", "g__unidentified", "s__Russulales sp" ]
}
},
{
"id": "New.CleanUp.ReferenceOTU91639",
"metadata": {
"taxonomy": [ "k__Fungi", "p__Ascomycota", "c__Dothideomycetes", "o__Dothideales", "f__Dothioraceae", "g__Aureobasidium", "s__Aureobasidium pullulans" ]
}
},
{
"id": "New.CleanUp.ReferenceOTU91796",
"metadata": {
"taxonomy": [ "k__Fungi", "p__Basidiomycota", "c__Incertae sedis", "o__Malasseziales", "f__Malasseziaceae", "g__Malassezia", "s__Malassezia globosa" ]
}
},
{
"id": "New.CleanUp.ReferenceOTU91828",
"metadata": {
"taxonomy": [ "k__Fungi", "p__Basidiomycota", "c__Agaricomycetes", "o__Russulales", "f__unidentified", "g__unidentified", "s__Russulales sp" ]
}
},
{
"id": "New.CleanUp.ReferenceOTU91874",
"metadata": {
"taxonomy": [ "k__Fungi", "p__Basidiomycota", "c__Agaricomycetes", "o__Russulales", "f__Peniophoraceae", "g__Peniophora", "s__Peniophora cinerea" ]
}
},
{
"id": "New.CleanUp.ReferenceOTU91897",
"metadata": {
"taxonomy": [ "k__Fungi", "p__Ascomycota", "c__Dothideomycetes", "o__Botryosphaeriales", "f__Botryosphaeriaceae", "g__Botryosphaeria", "s__Botryosphaeria ramosa" ]
}
},
{
"id": "New.CleanUp.ReferenceOTU91995",
"metadata": {
"taxonomy": [ "k__Fungi", "p__Ascomycota", "c__Leotiomycetes", "o__Helotiales", "f__Sclerotiniaceae", "g__Ciboria", "s__Ciboria batschiana" ]
}
},
{
"id": "New.CleanUp.ReferenceOTU92050",
"metadata": {
"taxonomy": [ "k__Fungi", "p__Ascomycota", "c__Dothideomycetes", "o__Pleosporales", "f__Phaeosphaeriaceae", "g__Stagonospora", "s__Stagonospora foliicola" ]
}
},
{
"id": "New.CleanUp.ReferenceOTU92307",
"metadata": {
"taxonomy": [ "k__Fungi", "p__Ascomycota", "c__Dothideomycetes", "o__Pleosporales", "f__Pleosporaceae", "g__Alternaria", "s__Alternaria alternata" ]
}
},
{
"id": "New.CleanUp.ReferenceOTU92405",
"metadata": {
"taxonomy": [ "k__Fungi", "p__Basidiomycota", "c__Microbotryomycetes", "o__Sporidiobolales", "f__Incertae sedis", "g__Sporobolomyces", "s__Sporobolomyces gracilis" ]
}
},
{
"id": "New.CleanUp.ReferenceOTU92445",
"metadata": {
"taxonomy": [ "k__Fungi", "p__Basidiomycota", "c__Agaricomycetes", "o__Russulales", "f__unidentified", "g__unidentified", "s__Russulales sp" ]
}
},
{
"id": "New.CleanUp.ReferenceOTU92503",
"metadata": {
"taxonomy": [ "k__Fungi", "p__Ascomycota", "c__Dothideomycetes", "o__Capnodiales", "f__Mycosphaerellaceae", "g__Cercospora", "s__Cercospora olivascens" ]
}
},
{
"id": "New.CleanUp.ReferenceOTU92614",
"metadata": {
"taxonomy": [ "k__Fungi", "p__Basidiomycota", "c__Agaricomycetes", "o__Russulales", "f__Peniophoraceae", "g__Peniophora", "s__Peniophora cinerea" ]
}
},
{
"id": "New.CleanUp.ReferenceOTU92790",
"metadata": {
"taxonomy": [ "k__Fungi", "p__Ascomycota", "c__Dothideomycetes", "o__Dothideales", "f__Dothioraceae", "g__Aureobasidium", "s__Aureobasidium pullulans" ]
}
},
{
"id": "New.CleanUp.ReferenceOTU92877",
"metadata": {
"taxonomy": [ "k__Fungi", "p__Basidiomycota", "c__Agaricomycetes", "o__Russulales", "f__Peniophoraceae", "g__Peniophora", "s__Peniophora cinerea" ]
}
},
{
"id": "New.CleanUp.ReferenceOTU93060",
"metadata": {
"taxonomy": [ "k__Fungi", "p__Ascomycota", "c__Dothideomycetes", "o__Pleosporales", "f__Pleosporaceae", "g__Alternaria", "s__Alternaria alternata" ]
}
},
{
"id": "New.CleanUp.ReferenceOTU93169",
"metadata": {
"taxonomy": [ "k__Fungi", "p__Ascomycota", "c__Sordariomycetes", "o__Hypocreales", "f__Nectriaceae", "g__unidentified", "s__Nectriaceae sp" ]
}
},
{
"id": "New.CleanUp.ReferenceOTU93288",
"metadata": {
"taxonomy": [ "k__Fungi", "p__Basidiomycota", "c__Agaricomycetes", "o__Russulales", "f__Peniophoraceae", "g__Peniophora", "s__Peniophora cinerea" ]
}
},
{
"id": "New.CleanUp.ReferenceOTU93650",
"metadata": {
"taxonomy": [ "k__Fungi", "p__Basidiomycota", "c__Tremellomycetes", "o__Tremellales", "f__Incertae sedis", "g__Cryptococcus", "s__Cryptococcus sp" ]
}
},
{
"id": "New.CleanUp.ReferenceOTU93676",
"metadata": {
"taxonomy": [ "k__Fungi", "p__Ascomycota", "c__Dothideomycetes", "o__Dothideales", "f__Dothioraceae", "g__Aureobasidium", "s__Aureobasidium pullulans" ]
}
},
{
"id": "New.CleanUp.ReferenceOTU93753",
"metadata": {
"taxonomy": [ "k__Fungi", "p__Basidiomycota", "c__unidentified", "o__unidentified", "f__unidentified", "g__unidentified", "s__Basidiomycota sp" ]
}
},
{
"id": "New.CleanUp.ReferenceOTU93775",
"metadata": {
"taxonomy": [ "k__Fungi", "p__Ascomycota", "c__Dothideomycetes", "o__Pleosporales", "f__Pleosporaceae", "g__Alternaria", "s__Alternaria alternata" ]
}
},
{
"id": "New.CleanUp.ReferenceOTU93874",
"metadata": {
"taxonomy": [ "k__Fungi", "p__Ascomycota", "c__Dothideomycetes", "o__Capnodiales", "f__Mycosphaerellaceae", "g__Pseudocercospora", "s__Pseudocercospora lyoniae" ]
}
},
{
"id": "New.CleanUp.ReferenceOTU94079",
"metadata": {
"taxonomy": [ "k__Fungi", "p__Ascomycota", "c__Dothideomycetes", "o__Dothideales", "f__Dothioraceae", "g__Aureobasidium", "s__Aureobasidium pullulans" ]
}
},
{
"id": "New.CleanUp.ReferenceOTU94082",
"metadata": {
"taxonomy": [ "k__Fungi", "p__Ascomycota", "c__Dothideomycetes", "o__Pleosporales", "f__Phaeosphaeriaceae", "g__Stagonospora", "s__Stagonospora foliicola" ]
}
},
{
"id": "New.CleanUp.ReferenceOTU94136",
"metadata": {
"taxonomy": [ "k__Fungi", "p__Ascomycota", "c__unidentified", "o__unidentified", "f__unidentified", "g__unidentified", "s__Ascomycota sp" ]
}
},
{
"id": "New.CleanUp.ReferenceOTU94177",
"metadata": {
"taxonomy": [ "k__Fungi", "p__Ascomycota", "c__Dothideomycetes", "o__unidentified", "f__unidentified", "g__unidentified", "s__Dothideomycetes sp" ]
}
},
{
"id": "New.CleanUp.ReferenceOTU94240",
"metadata": {
"taxonomy": [ "k__Fungi", "p__Ascomycota", "c__Dothideomycetes", "o__Pleosporales", "f__Pleosporaceae", "g__Alternaria", "s__Alternaria alternata" ]
}
},
{
"id": "New.CleanUp.ReferenceOTU94388",
"metadata": {
"taxonomy": [ "k__Fungi", "p__Ascomycota", "c__unidentified", "o__unidentified", "f__unidentified", "g__unidentified", "s__Ascomycota sp" ]
}
}
],
"columns": [
{
"id": "UNIRC.012",
"metadata": null
},
{
"id": "UNIRC.030",
"metadata": null
},
{
"id": "UNIRC.062",
"metadata": null
},
{
"id": "UNIRC.044",
"metadata": null
},
{
"id": "UNIRC.047",
"metadata": null
},
{
"id": "UNIRC.029",
"metadata": null
},
{
"id": "UNIRC.048",
"metadata": null
},
{
"id": "UNIRC.011",
"metadata": null
},
{
"id": "UNIRC.013",
"metadata": null
},
{
"id": "UNIRC.015",
"metadata": null
},
{
"id": "UNIRC.033",
"metadata": null
},
{
"id": "UNIRC.054",
"metadata": null
},
{
"id": "UNIRC.031",
"metadata": null
},
{
"id": "UNIRC.034",
"metadata": null
},
{
"id": "UNIRC.057",
"metadata": null
},
{
"id": "UNIRC.060",
"metadata": null
},
{
"id": "UNIRC.003",
"metadata": null
},
{
"id": "UNIRC.002",
"metadata": null
},
{
"id": "UNIRC.027",
"metadata": null
},
{
"id": "UNIRC.005",
"metadata": null
},
{
"id": "UNIRC.004",
"metadata": null
},
{
"id": "UNIRC.046",
"metadata": null
},
{
"id": "UNIRC.028",
"metadata": null
},
{
"id": "UNIRC.078",
"metadata": null
},
{
"id": "UNIRC.079",
"metadata": null
},
{
"id": "UNIRC.065",
"metadata": null
},
{
"id": "UNIRC.076",
"metadata": null
},
{
"id": "UNIRC.077",
"metadata": null
},
{
"id": "UNIRC.035",
"metadata": null
},
{
"id": "UNIRC.061",
"metadata": null
},
{
"id": "UNIRC.069",
"metadata": null
},
{
"id": "UNIRC.080",
"metadata": null
},
{
"id": "UNIRC.021",
"metadata": null
},
{
"id": "UNIRC.056",
"metadata": null
},
{
"id": "UNIRC.058",
"metadata": null
}
],
"data": [
[  6.767, 4.3651, 8.9687, 4.3923,      0,      0,      0,      0,      0,      0,      0,      0,      0,      0,      0,      0,      0,      0,      0,      0,      0,      0,      0,      0,      0,      0,      0,      0,      0,      0,      0,      0,      0,      0,      0 ],
[ 5.2083, 10.464,      0, 11.077, 12.169,  8.315, 12.288, 7.5451, 5.9194, 5.4827, 8.3535, 5.9307, 6.7878, 8.8239, 6.5789, 8.4198, 13.728, 11.588, 4.3651, 8.5652, 12.383, 9.4731, 6.3442,      0,      0,      0,      0,      0,      0,      0,      0,      0,      0,      0,      0 ],
[      0, 6.4795,      0, 9.9672,      0, 9.3127,      0,      0,      0,      0,      0,      0, 6.7878,      0,      0,      0,      0,      0,  8.619,      0,      0,      0, 7.9537,      0,      0,      0,      0,      0,      0,      0,      0,      0,      0,      0,      0 ],
[      0,      0, 12.108,      0,      0,      0,      0,      0,      0,      0,      0,      0,      0,      0,      0,      0,      0,      0,      0,      0,      0,      0,      0, 4.2742, 7.5674, 7.6971,      0,      0,      0,      0,      0,      0,      0,      0,      0 ],
[ 12.351,      0, 5.0407,      0, 4.6003,      0,      0, 11.374, 8.0384, 11.062,      0, 9.4115,      0,      0, 9.0071, 13.976,      0,      0,      0, 9.4068, 4.4775,      0, 2.8425,      0,      0,      0, 3.7549,      0, 3.1597, 4.8277,      0,      0,      0, 17.743, 15.516 ],
[      0,      0, 13.024,      0,      0,      0,      0,      0,      0,      0,      0,      0,      0,      0,      0,      0,      0,      0,      0,      0,      0,      0,      0, 7.5974, 10.378, 12.191, 7.9715, 5.3737,      0, 11.707, 9.8799, 10.217,      0, 4.6328,      0 ],
[      0,      0,      0,      0,      0,      0,      0,      0,      0, 14.253,      0,      0,  3.053,      0,      0,      0,      0,      0,      0,      0,      0,      0,      0,      0,      0,      0,      0,      0,      0,      0, 3.6741,      0,      0,      0,      0 ],
[      0,      0, 10.997,      0,      0,      0,      0,      0,      0,      0,      0,      0,      0,      0,      0,      0,      0,      0,      0,      0,      0,      0,      0, 9.2001,  12.01,      0,      0,      0,      0,      0,      0, 12.307,      0,      0,      0 ],
[      0,      0,      0,      0,      0,      0,      0,      0,      0,      0,      0,      0,      0,      0,      0,      0,      0,      0,      0,      0,      0,      0,      0,      0,      0,      0,      0,      0, 9.3657,      0,      0,      0,      0,      0,      0 ],
[      0, 4.9266, 14.812,      0,      0,      0,      0,      0, 4.6328,      0,      0,      0,      0,      0, 12.888,      0,      0,      0,      0,      0,      0,      0,      0,      0,      0,      0,      0,      0,      0,      0,      0,      0, 4.1205,      0,      0 ],
[      0,      0,      0,      0,      0,      0,      0,      0,      0,      0, 10.538, 4.3923,      0,      0,      0, 11.014,      0,      0,      0, 6.2997,      0,      0,      0,      0,      0,      0,      0, 12.963, 12.491,      0,      0,      0,      0,      0, 12.355 ],
[  19.05, 6.1216,      0,      0,      0,      0, 7.4505, 3.1546, 3.6898,      0,      0,      0,      0,      0,      0,      0, 7.6833, 6.3116,      0,  5.506, 4.4775,      0,      0,      0, 6.2569,      0,      0,      0, 5.6034, 6.5983,      0,      0,      0,      0, 7.0382 ],
[      0, 12.101,      0,      0,      0,      0,      0,      0,      0,      0,      0,      0,      0,      0,      0,      0,      0,      0,      0,      0,      0,      0, 5.4663,      0, 4.3124,      0,      0,      0, 4.0766,      0,      0,      0,      0,      0,      0 ],
[      0,      0,      0,      0,      0,      0,      0,      0,      0, 7.1045, 9.2519,      0,      0,      0,      0, 9.2254,      0,      0,      0,  7.482, 5.4447,      0,      0,      0,      0,      0, 4.7004,      0, 13.568,      0,      0,      0,      0,      0, 12.468 ],
[      0,      0,  10.39,      0,      0,      0,      0,      0,      0,      0,      0,      0,      0,      0,      0,      0,      0,      0,      0,      0,      0,      0, 6.1065,      0, 8.6338,      0, 6.2479,      0,      0,      0, 8.6045,      0,      0,      0,      0 ],
[  6.767, 8.5825,   11.2, 7.4998,      0, 11.055,      0, 3.1546, 3.6898,      0,  6.199,      0,      0, 9.6457, 5.3764, 9.1957,      0, 12.647, 8.9111, 4.5374,      0,      0, 9.2721, 3.3469, 12.099, 6.9137,      0, 7.9294, 5.0332, 12.879, 11.546, 9.9387, 11.543, 11.375,      0 ],
[      0, 8.2523,      0,      0,      0, 5.3463,      0, 5.5979,      0,      0,      0,      0, 8.7291, 14.977,      0,      0,      0,      0, 6.8905,      0,      0,      0, 2.8425,      0,      0, 5.0708,      0,      0, 10.365,      0,      0,      0, 9.0821,      0,      0 ],
[      0, 4.3651,   5.76, 7.1396,      0, 3.1597,      0,      0, 5.9194, 3.5764, 3.9535,      0, 18.214,      0,      0,      0,      0,      0,      0,      0,      0,      0, 4.2868, 3.3469,      0,      0,      0, 5.3737,      0,      0,      0, 5.0738, 5.0784, 3.6898,      0 ],
[      0, 10.036,      0,      0,      0, 8.8742,      0,      0,      0,      0, 7.9506,      0, 8.7041, 7.6511,      0,      0,      0,      0, 9.7868,      0,      0,      0, 9.9493,      0,      0,      0,      0,      0, 8.3851,      0,      0,      0, 11.216,      0,      0 ],
[      0,      0,      0,      0,      0,      0,      0,      0, 4.6328,      0,      0,      0, 5.8922,      0,      0,      0,      0,      0,      0,      0,      0,      0,      0,      0,      0,      0,      0,      0,      0,      0,      0,      0,      0,      0,      0 ],
[ 6.5626, 3.4335,      0,      0, 12.132,      0,      0, 11.547, 5.6034,      0,      0, 4.3923,      0,      0,      0,      0,      0,      0,      0, 4.5374,      0,      0,      0,      0,      0,      0, 6.9773,      0,      0, 11.043,      0,      0,      0, 11.098, 9.3986 ],
[      0, 9.4852, 10.752,      0,      0, 8.7468,      0,      0,      0,      0, 8.5336,      0,  7.961, 10.815,      0,      0,      0,      0, 9.4852,      0,      0,      0,  9.683, 9.7384, 8.1498, 5.0708,      0, 7.0655,  8.123, 8.9883, 4.6164, 7.5236, 10.736,      0,      0 ],
[      0, 5.3297, 14.569, 10.715,  6.145, 4.0766,  5.475, 11.399, 4.6328, 6.9215, 10.342, 6.3399,      0, 7.1306, 5.7828, 17.295, 4.5685, 4.3651, 7.1112, 6.4901,      0, 5.0556, 10.227, 4.8341, 9.4099, 6.9137, 7.8978, 6.4546, 4.0766, 6.1188, 9.6667, 9.2499,      0, 11.798,  9.614 ],
[      0,      0,      0,      0,      0,      0,      0, 7.2403, 4.6328,      0,      0,      0,      0,      0,      0,      0, 15.087, 12.001,      0, 11.674, 4.4775,      0, 6.1065,      0,      0,      0,      0,      0,      0,      0,      0,      0, 4.1205,      0,      0 ],
[      0,      0, 14.074, 9.2312, 14.675,      0, 13.644,      0,      0,      0,      0, 8.3264,      0,      0,      0, 9.2545,      0,      0, 3.4335,      0,      0, 10.943,      0, 11.607,  12.73, 12.707, 14.267, 11.036,      0, 14.904, 11.517, 8.5197,      0, 11.302, 6.2684 ],
[ 9.4636, 12.749,      0, 11.966, 14.235, 11.651, 10.728, 5.5979, 4.6328,      0, 10.428, 13.808, 8.8932,  13.46, 13.197, 11.569, 11.327, 14.335, 11.651, 12.192, 11.354, 12.559, 12.063,      0,      0,      0,      0,      0, 11.407,      0,      0,      0, 12.085, 10.356, 10.185 ],
[      0, 3.4335, 12.742,      0,      0, 3.1597,  5.475,      0,      0,      0,      0,      0, 3.9633, 3.2773,      0,      0, 4.5685, 5.9026,      0,      0,      0,      0,      0,      0, 8.1498, 3.5692, 7.1137, 7.7856,      0, 9.9473, 8.1465, 7.2415,      0, 3.6898,      0 ],
[      0, 7.6226,      0,      0,      0,      0,      0,      0,      0,      0, 7.3895,      0,      0,  10.36,      0,      0,      0,      0, 5.6444,      0,      0,      0, 4.9939,      0,      0,      0,      0,      0, 6.3285,      0,      0,      0,      0,      0,      0 ],
[      0, 6.3116,      0,      0,      0,      0,      0,      0,      0,      0,      0,      0,      0,      0,      0,      0,      0,      0,      0,      0,      0,      0,      0,      0, 7.0561,      0, 5.2668, 11.534, 6.7029,      0,      0, 10.368,      0,      0,      0 ],
[      0, 4.3651,      0,      0,      0,      0,      0,      0,      0,      0, 5.2185,      0, 12.565, 13.491,      0,      0,      0,      0, 6.6299, 5.1015, 4.4775,      0, 6.4499,      0,      0,      0, 8.5546,      0, 10.559,      0,      0,      0,      0, 8.6215,  7.259 ],
[      0,      0,      0,      0,      0,      0,      0,      0,      0,      0,      0,      0, 4.5171,      0,      0,      0,      0,      0,      0,      0,      0,      0,      0,      0,      0,      0,      0,      0,      0,      0,      0,      0,      0,      0,      0 ],
[      0, 6.8905, 9.7704,      0,      0, 7.8023,      0,      0,      0,      0,      0,      0, 7.8283,      0,      0,      0,      0,      0, 5.3297,      0,      0,      0, 5.8216, 8.9554, 11.626,      0, 7.1137,  7.185, 3.1597, 8.8235, 4.6164,      0,      0,      0,      0 ],
[      0, 3.4335,      0,      0,      0,      0,      0,      0,      0,      0, 3.0438,      0,      0,      0,      0,      0,      0,      0,      0,      0,      0,      0,      0,      0,      0,      0,      0,      0,      0,      0,      0,      0,      0,      0,      0 ],
[      0,      0, 14.589, 4.3923,      0,      0,      0,      0,      0,      0,      0,      0,      0,      0,      0,      0,      0,      0,      0,      0,      0,      0,      0, 7.5274, 11.046,      0,      0, 7.1265,      0,      0,      0,      0,      0,      0,      0 ],
[      0, 4.3651,      0,      0,      0,      0,      0,      0,      0, 9.2207,      0,      0,      0,      0, 3.8593,      0,      0,      0,      0,      0,      0,      0,      0,      0,      0,      0,      0,      0,      0,      0,      0, 9.6171,      0,      0,      0 ],
[ 10.324, 14.074, 11.049, 11.023, 12.063, 11.622, 12.985, 8.6012, 10.129, 8.6237, 14.308, 9.8471,  13.49, 17.012, 12.101, 13.412, 12.711, 13.483, 9.8495, 10.295, 11.551, 10.183, 10.028,  18.28, 17.031,  15.71, 13.434, 8.5351, 11.831, 10.135, 9.3659, 12.783, 11.503, 10.289, 9.6919 ],
[ 7.8075, 5.3297, 5.0407, 6.3399, 9.2423, 5.6034, 8.1478, 8.0327, 5.6034,  8.183,  6.199, 9.2784, 8.6527, 5.7326, 9.0445,   7.57, 7.9715, 5.3297,      0, 6.6582,  6.428, 7.0227, 5.4663, 3.3469, 4.3124, 3.5692, 9.7541,      0, 9.0786, 4.8277, 4.6164, 3.8147, 5.0784, 8.3851, 8.3535 ],
[      0,      0,      0,      0,      0,      0,      0,      0,      0,      0,      0, 4.3923,      0, 11.335,      0,      0,      0,      0,      0, 5.1015,      0, 7.0227, 3.7383, 12.175, 4.3124, 4.5071, 9.7748, 16.828, 6.7029,      0,      0, 3.8147,      0,      0,      0 ],
[ 11.261,      0, 5.4447, 4.3923,      0,      0, 6.0491,  12.91, 5.6034,  14.85, 11.443,      0, 11.948, 13.134, 7.3502, 6.6229, 6.1123, 5.3297,      0,      0, 5.4447,      0, 4.2868, 6.2171, 10.824, 4.5071, 6.9773, 11.867, 11.593, 3.8776, 5.1817, 3.8147, 6.0569, 3.6898,      0 ],
[      0,      0,      0,      0, 4.6003, 4.6328,      0, 3.1546,      0,      0,      0,      0,      0,      0,      0, 8.1981,      0,      0,      0,      0,      0,      0,      0, 16.864, 3.3832,      0,      0, 8.6433,      0,      0,      0,      0,      0,      0,      0 ],
[      0,      0,      0,      0,      0,      0,      0,      0,      0,      0, 7.5653,      0,      0,      0,      0,      0,      0,      0,      0, 6.4901,      0,      0, 2.8425,      0,      0,      0,      0,  4.197,      0, 9.4219,      0,      0,      0,      0, 13.868 ],
[      0,      0,      0,      0,      0,      0,      0,      0,      0,      0, 11.596, 9.2312, 10.154, 10.434,      0,      0,      0,      0,      0,      0,      0,      0,      0,      0,      0,      0,      0, 5.7285, 8.9687, 7.2449,      0,      0,      0,      0,      0 ],
[      0,      0,      0,      0,      0,      0,      0,      0,      0,      0,      0,      0,      0,      0,      0,      0,      0,      0,      0,      0,      0,      0,      0,      0,      0,      0,      0, 5.7285,      0,      0,      0,      0,      0,      0,      0 ],
[ 3.9438, 13.598, 11.342,      0, 10.649, 12.605,  5.475,      0,      0,      0, 13.459, 6.3399, 11.102,  14.48,      0, 7.2615,      0,      0, 12.333, 6.4901,      0, 5.0556, 13.357, 10.674, 12.033, 11.136, 10.003, 10.008, 14.013, 11.804, 9.0826, 9.9952, 12.924,      0, 12.666 ],
[      0,      0,      0,      0,      0,      0,      0,      0, 3.6898,      0,      0,      0,      0,      0,      0,      0,      0,      0,      0,      0,      0,      0,      0,      0,      0,      0,      0,      0,      0,      0, 7.8844, 13.158,      0,      0,      0 ],
[      0,      0,      0,      0, 14.784,      0, 4.5071,      0,      0,      0,      0,      0,      0,      0,      0,      0,      0,      0,      0,      0,      0, 9.6572,      0,      0,      0,      0,      0,      0,      0,      0,      0,      0,      0,      0,      0 ],
[      0,      0,      0,      0, 4.6003,      0,      0,      0,      0,      0, 10.413,      0,      0,      0, 9.0445,      0,      0,      0,      0, 3.5983,      0,      0,      0,      0,      0,      0,      0,      0, 13.279,      0,      0, 5.3297,      0, 10.034,  8.803 ],
[ 18.873, 4.9266, 3.5408, 4.3923,      0, 4.0766,  7.259, 13.405, 17.701, 15.207,      0, 8.2336, 8.7537, 10.029, 12.894, 15.828, 4.5685, 6.3116, 4.9266, 7.0697, 4.4775,      0,      0, 8.2025, 5.2756,      0, 6.6582, 3.6508, 13.303, 6.5983,      0,      0,      0,      0, 13.053 ],
[      0,      0,      0, 4.3923, 4.6003,      0, 4.5071,      0,      0,      0,      0,      0,      0,      0,      0, 2.8273, 5.5377,      0,      0,      0, 4.4775,      0,      0,      0,      0,      0,      0,      0,      0,      0,      0,      0,      0, 3.6898,      0 ],
[ 8.7809, 8.4268, 8.1711, 11.626, 14.467, 7.9014, 12.796, 8.5865, 7.2832, 7.5025, 7.5653, 11.462, 5.2287, 7.4505, 10.957, 11.136, 14.803, 13.262, 8.2051, 11.262, 13.321, 10.335, 8.4375,      0,      0,      0,      0,      0, 7.0866,      0,      0,      0, 10.665, 9.5527, 7.9077 ],
[ 4.4971, 8.8511, 3.5408,      0,      0,      0,      0, 10.674, 3.6898, 2.6925,      0,      0,      0,      0,      0,      0,      0, 13.032,      0,      0,      0,      0, 6.9595,      0,      0,      0,      0,      0, 13.323,      0,      0,      0,      0, 11.254,  8.202 ],
[ 14.962, 4.3651, 3.5408, 5.9307, 4.6003,      0, 6.0491, 15.885, 10.382,  10.29, 16.338, 5.3576, 14.719, 16.605,  15.44, 10.723, 6.8409, 5.9026, 5.9026, 8.7627, 5.4447, 5.0556, 2.8425, 12.535,      0, 4.5071, 9.9307, 9.5554, 14.605,      0,      0, 2.9138,  10.83, 9.9325, 15.379 ],
[      0, 7.0051, 15.494, 4.3923, 4.6003,  6.011, 10.276, 3.6846,      0, 6.2762, 3.0438, 5.3576, 4.9163, 10.271, 8.4045,   4.27, 5.5377, 12.488,  7.549, 4.5374, 4.4775, 6.0338,  9.383, 5.8085,  11.21, 5.7905,      0, 4.9022, 4.6328, 3.8776, 12.517,      0, 5.0784, 4.6328,      0 ],
[      0,      0, 12.681,      0,      0,      0,      0,      0,      0,      0,      0,      0,      0,      0,      0,      0,      0,      0,      0,      0,      0,      0,      0, 7.0161, 8.1498,      0, 6.2479, 10.609,      0,      0, 10.852, 5.7357,      0,      0,      0 ],
[ 18.451, 13.395, 12.856, 15.112, 19.162, 12.215, 18.443, 18.794, 14.696, 18.932, 19.639, 17.907, 18.569, 16.512, 20.082,   18.1,  18.85, 18.006, 11.919, 17.357, 17.059, 15.048, 14.027, 14.078, 10.801, 14.021, 19.808,  12.12, 18.862, 12.248, 13.764, 13.323, 13.749, 18.808,  18.58 ],
[  7.555,      0,      0, 4.3923,      0,      0, 4.5071, 7.9429, 4.6328, 6.0569, 12.619,      0, 14.331, 15.911,  12.36, 9.7798, 10.657,      0,      0, 6.2997,      0,      0,      0, 6.2171, 9.5252, 7.6195, 8.0417, 7.4463,  12.26,      0, 12.655, 7.3611,      0, 14.173, 12.207 ],
[ 15.309, 3.4335, 10.056,      0, 14.538,      0, 10.672,  11.72,      0, 4.1205, 6.7774,      0,  11.79, 7.4505, 13.765, 2.8273,      0,      0, 7.3895, 3.5983,      0,      0, 11.354, 10.338, 8.6338, 8.4007, 8.2923, 7.5831,      0,      0,      0,      0, 7.3657,      0, 6.6268 ],
[ 5.4648, 8.3422, 4.4775, 7.4998, 9.9333, 5.6034, 8.6936, 4.6273,      0, 5.0784, 4.5071, 8.0279, 5.8922, 6.3085, 5.3764, 6.6229, 10.595, 8.9966, 3.4335, 6.6582, 8.2234, 5.0556, 6.7271,      0,      0,      0,      0, 6.2507, 3.1597,      0, 5.1817,      0, 6.6346, 5.6034, 3.5692 ],
[ 5.2083, 6.8905,      0,      0, 12.523,      0, 13.325,      0,      0,      0,      0, 6.3399,      0, 7.3769, 10.823, 10.975,      0,      0,      0, 9.8154,      0,      0, 6.3442,      0, 7.8292,      0,      0,      0, 5.3463,      0, 6.1617, 5.3297,      0, 10.204, 7.4505 ],
[      0,      0, 7.4196, 9.0251,      0,      0,      0,      0, 8.2222,      0, 3.0438,      0, 6.7878,      0,      0,  9.283,      0,      0,      0, 3.5983,      0,      0, 5.8216,      0, 5.2756, 8.1478, 4.7004, 6.0131, 7.8527,      0, 5.1817, 19.173,      0, 9.2762, 11.211 ],
[      0,      0,      0,      0,      0,      0,      0,      0,      0,      0,      0,      0,      0, 11.687,      0,      0,      0,      0,      0,      0,      0,      0,      0,      0,      0,      0,      0,      0,      0,      0,      0,      0,      0,      0,      0 ],
[ 3.0346,      0,      0,      0,      0, 4.0766,      0, 15.558, 3.6898,      0,      0,      0,      0,      0,      0, 3.7219,      0,      0,      0,      0,      0,      0,      0,      0,      0,      0,      0,      0,      0,      0,      0,      0,      0,      0,      0 ],
[      0, 6.1216, 10.562,      0, 8.7129, 8.4844, 4.5071,      0, 4.6328, 12.319, 10.685,  11.93, 7.6821, 13.035, 10.967, 10.528,      0,      0,      0,      0,      0, 6.0338, 7.0293, 10.953, 8.9133,      0, 6.8265,      0, 11.092,      0, 9.6874, 9.2186, 7.3657, 12.192, 9.3271 ],
[      0,   7.21,      0,      0,      0, 6.3285, 4.5071,      0,      0, 2.6925, 8.7913,      0, 7.7812, 11.452,      0,      0,      0,      0, 4.3651,      0, 9.5007, 5.0556,  7.492,      0,      0,      0,      0,      0, 8.3851,      0,      0,      0,      0,      0, 6.7774 ],
[      0,      0, 3.5408,      0,      0,      0,      0,      0,      0,      0,      0,      0, 6.4691, 3.2773, 14.625,      0, 4.5685,      0,      0, 5.8216,      0,      0,      0,      0,      0,      0,      0,      0,      0,      0,      0,      0,      0, 3.6898, 11.101 ],
[ 8.2439, 6.6299,  14.16, 8.2336, 4.6003, 5.0332, 4.5071,      0, 4.6328,  10.49,      0,      0, 13.171,      0,      0,      0, 12.069,      0, 6.6299, 9.3091,      0,      0, 8.0238, 9.0583, 16.051, 11.657, 8.8564, 12.443,      0, 11.025,  10.39, 11.966, 7.2147,      0,      0 ],
[      0,   7.21,      0,      0,      0, 7.3195,      0,      0,      0,      0,      0, 7.6511,      0,      0,      0, 8.7409,      0,      0,      0,      0,      0,      0,      0,      0,      0,      0,      0,      0,      0,      0,      0,      0,      0,      0,      0 ],
[      0,      0, 10.099,      0,      0,      0,      0,      0,      0,      0,      0,      0,      0,      0,      0,      0,      0,      0,      0,      0,      0,      0,      0,      0,      0,      0,      0,      0,      0,      0,      0,      0,      0,      0,      0 ],
[      0, 5.9026, 6.0186, 6.6582,      0, 3.1597,      0,      0, 6.5885, 5.0784,      0,      0, 19.281,      0,      0, 10.718,      0,      0, 3.4335,      0,      0,      0, 4.2868,      0,      0,      0,      0,      0, 3.1597,      0,      0, 6.8905,  5.649,      0,      0 ],
[ 3.0346,      0,  10.51,      0,      0,      0,      0, 2.3082, 3.6898,      0, 3.0438,      0,  3.053, 7.4505,      0,      0,      0,      0, 6.1216,      0,      0,      0, 4.6832,      0, 8.8848, 10.029,      0, 6.0131,      0, 3.8776,      0, 5.3297,      0,      0,      0 ],
[ 9.7189, 3.4335,      0,      0,      0, 3.1597,      0, 12.772, 3.6898, 13.757,      0,      0,  3.053,      0, 8.7597, 2.8273,  12.99,      0,      0, 13.979,      0,      0,      0,      0,      0,      0,      0,      0,      0,      0,      0, 7.9994,      0,      0,      0 ],
[      0,      0,      0,      0,      0,      0,      0,      0,      0,      0,      0,      0,      0,      0,      0,      0, 10.697,      0,      0, 3.5983,      0,      0,      0,      0,      0,      0,      0,      0,      0,      0,      0,      0,      0,      0,      0 ],
[      0,      0, 15.387, 5.9307,      0, 5.0332,      0, 2.3082, 3.6898,      0, 3.0438, 8.9099, 3.9633, 3.2773,      0,      0,      0, 4.3651,      0, 7.2905,      0, 9.0144, 6.4499, 12.304, 10.316, 6.6268, 8.8564, 19.473,      0, 8.0294, 13.853, 7.3611,      0,      0,      0 ],
[ 9.5492,      0,      0, 9.9084,      0, 6.5885, 8.9047, 7.0809, 5.1983, 9.4745,      0,      0,      0,      0,      0,      0, 11.783,      0,      0, 12.994,      0,      0,      0, 8.4497,      0, 3.5692,      0,      0,      0, 7.7825, 6.8905,      0,      0,      0,      0 ],
[ 16.719, 12.964, 18.683, 12.217, 14.895, 12.237,   14.3,  17.49, 18.589, 10.791, 15.054, 11.037, 17.996, 15.105, 18.511, 17.317, 15.587,  13.23, 12.274, 20.281, 14.321, 10.261, 13.689, 19.256, 18.178, 16.978, 15.481,  14.41, 18.307, 12.177, 16.284, 14.634, 12.325, 18.656,  17.11 ],
[      0, 4.9266, 9.8557, 9.4939, 12.071, 9.0573,      0, 4.8414,      0,      0,      0, 5.9307, 3.9633,      0,  8.618, 6.5308,      0, 10.424,      0,  8.478, 10.295, 8.1865, 5.6549,      0,      0, 6.4587,      0,      0,      0, 8.0294,      0,      0,      0,      0,      0 ],
[      0,      0,      0,      0,      0,      0,      0, 4.8414,      0,  12.25,      0,      0,      0,      0,      0,      0,      0,      0, 3.4335,      0,      0,      0,      0,      0,      0,      0,      0,      0,      0,      0,      0,      0,      0, 3.6898,      0 ],
[      0,      0,      0,      0,      0,      0,      0,      0,      0,      0,      0,      0,      0,      0,      0,      0, 13.095, 12.508,      0, 14.416, 8.9377,      0, 2.8425,      0,      0,      0,      0,      0,      0,      0,      0,      0,      0,      0,      0 ],
[      0,      0,      0,      0,      0,      0,      0,      0,      0, 2.6925,      0, 6.9189,      0,      0, 10.734, 2.8273,      0, 5.3297,      0,      0,      0,      0,      0,      0,      0,      0,      0,      0,      0,      0,      0,      0,      0, 17.598,  8.202 ],
[      0,      0,      0,      0,      0,      0,      0,      0,      0,      0,      0,      0,      0,      0,      0,      0,      0,      0,      0,      0,      0,      0,      0,      0,      0,      0,      0,      0,      0,      0,      0, 3.8147,      0,      0,      0 ],
[      0,      0,      0,      0,      0,      0,      0,      0,      0,      0,      0,      0, 12.669, 3.2773,      0,      0,      0,      0, 3.4335,      0,      0, 5.0556,      0,      0,      0,      0,      0,      0,  14.56,      0,      0,      0,      0,      0, 3.5692 ],
[      0,      0, 3.5408,      0,      0,      0,      0,      0, 3.6898, 3.5764, 9.7896, 10.105,      0, 7.6511, 16.796, 9.8095, 4.5685,      0,      0, 4.5374,      0,      0,      0, 9.3496,      0, 3.5692,      0, 9.8182,      0, 3.8776,      0, 11.053,      0, 3.6898, 9.8189 ],
[      0,      0,      0,      0,      0,      0,      0,      0,      0,      0,      0,      0,      0,      0,      0,      0,      0, 4.3651,      0,      0,      0,      0,      0, 7.3762,      0,      0,      0,      0,      0,      0,      0,      0,      0, 15.481, 10.852 ],
[      0,      0,      0,      0,      0,      0,      0,      0,      0,      0,      0,      0,      0,      0,      0,      0,      0,      0,      0,      0,      0,      0,      0,      0,      0,      0,      0,      0,      0,      0,      0,      0,      0, 10.051,      0 ],
[      0,      0,      0,      0,      0,      0,      0, 6.6412, 4.6328, 8.1556,      0,      0,      0,      0,      0,  5.449,      0,      0,      0,      0,      0,      0,      0,      0,      0,      0,      0,      0,      0,      0,      0,      0,      0,      0,      0 ],
[      0, 8.4268,      0, 17.492,      0,  7.246, 9.0887,      0, 5.1983, 4.1205,      0, 7.1396,      0, 3.2773,      0,      0,      0,      0, 7.3025,      0,      0,      0, 7.2791,      0,      0,      0,      0,      0,      0,      0, 6.7399,      0,      0,      0,      0 ],
[ 9.2754, 10.745, 9.8885, 16.781, 17.165, 10.473, 11.982, 8.4464, 9.4335, 13.233, 8.3851, 14.308, 9.1371, 7.2175, 12.823, 12.771, 9.3665,  9.383, 9.4452,  10.03, 10.056, 14.675,  9.383, 17.858, 17.009, 9.0887, 13.034, 13.849, 7.6396, 16.839, 9.3914, 14.235, 8.8961, 13.704, 15.198 ],
[ 3.9438, 7.3025,      0,      0,      0, 8.1635,  5.475,      0,      0,      0,      0,      0,      0,      0,      0,      0,      0,      0, 6.6299,      0,      0,      0, 5.6549, 11.164, 12.974,      0, 10.071, 5.3737,      0, 14.874, 14.229,      0,      0,      0,      0 ],
[      0,      0,      0, 8.4136, 16.911,      0, 14.431,      0,      0,      0,      0, 8.7846,      0,      0, 8.8887,  9.529,      0,      0, 3.4335,      0,      0,      0,      0, 3.3469,      0,      0,      0,      0,      0,      0,      0,      0,      0, 13.201,      0 ],
[ 3.0346,      0, 11.774,      0,      0,      0,      0,      0,      0,      0,      0,      0,  3.053,      0,      0,      0,      0,      0,      0,      0,      0,      0,      0, 10.633, 9.4687,  9.614, 6.4676,  8.744,      0,  11.89, 10.112,      0,      0,      0,      0 ],
[      0,      0, 3.5408,      0,      0,      0,      0, 2.3082,      0, 4.5146, 3.0438,      0,      0, 3.2773,      0,      0,      0,      0,      0,      0,      0,      0,      0,      0, 3.3832,      0,      0, 2.7614,      0, 4.8277,      0,      0, 4.1205,      0,      0 ],
[      0, 4.9266, 12.472, 4.3923,      0, 4.0766, 4.5071,      0, 3.6898, 2.6925,      0,      0,      0,      0,      0,      0, 4.5685,      0,      0,      0,      0,      0, 5.8216,      0,      0, 6.4587, 6.2479,  4.197,      0,      0,  9.728, 8.4405,      0,      0,      0 ],
[      0,      0,      0,      0,      0,      0,      0,      0,      0,      0, 8.6682,      0,      0, 8.5166,      0,      0,      0,      0,      0,      0,      0,      0,      0,      0,      0,      0,      0,      0,      0, 3.8776, 6.1617,      0, 8.2099, 13.834,      0 ],
[      0,      0,      0,      0, 4.6003,      0,      0,      0,      0,      0, 7.4505,      0,      0,      0,      0,      0,      0,      0, 6.4795, 6.0804,      0,      0,      0, 10.408,      0,      0, 7.6511,      0, 12.661,      0,      0,      0,      0,      0, 12.349 ],
[      0,      0,      0,      0,      0,      0,      0,      0,      0,      0,      0,      0,  3.053,  4.201,      0,      0,      0,      0,      0,      0,      0,      0,      0, 5.2364,      0,      0,      0,      0,      0,      0,      0,      0,      0,      0,      0 ],
[ 3.0346,      0, 14.487,      0,      0,      0, 4.5071,      0,      0,      0,      0,      0,  3.053,      0,      0,      0,      0,      0,      0,      0,      0,      0,      0, 6.7956, 13.706, 8.4007, 5.2668, 8.9435,      0,      0,      0,      0,      0,      0,      0 ],
[      0,      0,      0,      0,      0,      0,      0,      0,      0,      0,      0,      0,      0,      0,  13.04,      0,      0,      0,      0,      0,      0,      0,      0,      0,      0, 3.5692,      0,      0,      0,      0,      0,      0,      0,      0,      0 ],
[      0,      0,      0,      0,      0, 5.6034,      0,      0,      0,      0,      0, 4.3923,      0,      0,      0,      0,      0,      0,      0,      0,      0,      0,      0,      0, 14.643, 9.3025,  8.403, 8.8381, 4.0766,      0, 8.4186,      0,      0,      0,      0 ],
[      0,      0,      0,      0,      0,      0,      0,      0,      0,      0,      0,      0,      0,      0,      0,      0,      0,      0,      0, 4.5374,      0,      0,      0,      0, 3.3832,      0, 9.4788, 14.101,      0, 11.484, 10.512,      0,      0,      0,      0 ],
[      0,      0,      0,      0,      0,      0,      0,      0, 15.652,      0,      0,      0,      0,      0,      0,      0, 4.5685,      0,      0, 3.5983,      0,      0,      0,      0,      0,      0,      0,      0,      0,      0,      0,      0,      0,      0,      0 ],
[      0, 4.9266,      0,      0, 10.471, 5.3463, 12.448,      0,      0, 4.5146, 9.1266, 6.6582,      0, 11.754, 8.8469,      0,      0,      0,      0,      0,      0,      0, 6.1065,      0, 3.3832,      0,      0, 7.4934,  7.581,      0,      0, 7.0413,      0, 11.987,      0 ],
[      0,      0,      0, 13.903,      0, 6.5885, 8.4464,      0,      0,      0,      0, 7.3309,      0,      0,      0,      0,      0,      0, 4.9266,      0,      0,      0, 5.4663, 10.529,      0,      0, 9.2009,      0, 3.1597,      0, 3.6741, 13.207,      0, 7.8278,      0 ],
[ 12.242,      0,      0,      0,      0,      0,      0,      0,      0, 9.4521,      0,      0,      0,      0,      0,      0,      0,      0,      0,      0,      0,      0,      0,      0,      0,      0,      0,      0,      0,      0,      0,      0,      0,      0,      0 ],
[ 7.6613, 10.474, 10.027,      0,      0, 8.8496,      0,      0, 5.9194, 5.7982, 10.735, 8.5736, 7.5758, 11.487, 10.458, 10.492, 11.288, 11.786, 9.1033, 11.423, 10.582,      0, 10.944, 8.2897,      0,      0,      0,      0,     11,      0, 7.1515, 6.6299, 10.495, 13.043, 12.039 ],
[ 13.653, 3.4335,      0,      0,      0,      0,      0,  15.14, 10.754, 12.908,      0,      0, 8.2648,      0,      0, 2.8273,  16.98, 12.327, 6.3116, 12.944,  15.41, 5.0556, 6.4499,      0,      0, 3.5692,      0, 4.5922, 3.1597,      0,      0,      0,      0, 10.672,      0 ],
[      0,      0,      0,      0, 11.627, 7.3895, 8.1478,      0,      0,      0,      0, 4.3923, 4.5171, 8.4099, 8.2845,      0,      0, 10.704,      0, 10.382, 9.5424,      0,      0,      0, 7.1549, 7.4505, 6.4676,      0,      0, 8.0294, 5.5867,      0, 7.6273, 10.247,      0 ],
[      0,      0, 8.8067,      0,      0,      0,      0,      0,      0,      0,      0,      0,      0, 8.2543,      0,      0,      0,      0,      0,      0,      0,      0,      0,      0,      0,      0,      0, 7.1265,      0,      0,      0,      0,      0,      0,      0 ],
[      0, 10.153, 9.7879,      0,      0, 9.9442,      0,      0,      0,      0, 10.334, 10.051, 9.0603, 11.743, 9.9277,  10.51,      0,      0, 10.153,  5.506, 4.4775, 9.7137, 10.292,      0, 9.6826, 7.6195,      0,      0, 8.6069,  11.22, 7.4714,      0, 8.0405, 9.8788,  11.46 ],
[      0,      0,      0, 7.9129,      0,      0,      0, 6.9018, 3.6898,      0,      0,      0,      0,      0,      0,      0, 14.656,      0, 5.6444, 10.358, 10.541,      0,      0,      0,      0,      0,      0,      0,      0,      0,      0,      0,      0,      0,      0 ],
[      0,      0,      0,      0,      0,      0,      0,      0,      0,      0,  6.199,      0,      0, 5.9512,      0, 9.9135,      0,      0,      0,      0,      0,      0, 3.7383,      0,      0,      0,      0,      0,      0,      0,      0,      0,      0,      0,      0 ],
[      0,      0, 10.113, 8.1344,      0,      0, 9.2519,      0,      0,      0,      0,      0,      0,      0,      0,      0,      0,      0,      0, 9.2836, 8.3226,      0,      0,      0,      0,      0,      0,      0,      0,      0,      0,      0,      0,      0,      0 ],
[      0,      0,      0,      0,      0, 3.1597,      0, 8.7543,      0, 9.0378,      0,      0,      0,      0, 10.115, 13.623,      0,      0,      0, 7.1843,      0,      0,      0,      0,      0,      0,      0,      0, 7.3195,      0,      0,      0,      0, 11.734, 13.937 ],
[      0,      0,      0,      0,      0,      0,      0,      0,      0,      0,      0, 4.3923,      0,      0,      0, 12.223,      0,      0,      0, 4.5374,      0,      0,      0,      0,      0,      0,      0,      0,      0,      0,      0,      0,      0,      0, 11.218 ],
[ 7.9818,  10.57, 18.974,  17.22,  13.98, 14.785, 16.335, 16.795, 16.559, 18.843, 18.353, 9.6457,  12.29, 15.265, 16.812, 10.522,  13.21, 14.552, 10.165, 14.079, 12.219, 8.1865, 9.7362, 15.946, 17.288, 14.626, 14.047, 17.704, 16.669, 16.651, 14.791, 12.925, 13.761, 18.025, 12.361 ],
[ 9.4636,      0,      0,      0,      0, 5.8216,      0,      0,      0,      0,      0,      0,      0,      0,      0,      0,      0, 14.411, 6.3116,      0,      0,      0, 7.6774,      0,      0,      0,      0,      0,      0,      0, 7.0269,      0,      0,      0,      0 ],
[      0,      0,      0,      0,      0,      0,      0,      0,      0,      0,      0,      0,      0,      0,      0,      0,      0,      0,      0,      0,      0,      0,      0, 10.828, 12.647, 7.7708, 8.6917, 7.2412,      0, 8.9082,      0, 5.5469,      0,      0,      0 ],
[      0,      0,      0,      0,      0, 3.1597,      0,      0,      0,      0,      0,      0,      0,      0,      0,      0,      0,      0,      0,      0,      0,      0,      0,      0,      0,      0,      0,      0,      0, 3.8776,      0,      0,      0,      0,      0 ],
[      0,      0,      0,      0,      0,      0,      0,      0,      0,      0,      0,      0,      0, 4.7595,      0,      0,      0,      0,      0,      0,      0,      0,      0,      0,      0,      0,      0,      0,      0,      0,      0,      0,      0,      0,      0 ],
[      0,      0,      0,      0,      0,      0,      0,      0,      0,      0,      0,      0,      0,      0,      0,      0,      0,      0,      0,      0,      0,      0,      0,      0, 5.5901,      0,      0,      0,      0,      0,      0,      0,      0,      0,      0 ],
[      0,      0,      0,      0,      0,      0,      0, 4.0713,      0,      0,      0,      0,      0,      0,      0,      0,      0,      0,      0,      0,      0,      0,      0,      0,      0,      0,      0,      0,      0,      0,      0,      0,      0,      0,      0 ],
[      0,      0,      0,      0,      0,      0,      0, 2.3082,      0,      0,      0,      0,      0,      0,      0,      0,      0,      0,      0,      0,      0,      0,      0,      0,      0,      0, 3.7549,      0,      0,      0,      0,      0,      0,      0,      0 ],
[      0,      0,      0,      0,      0,      0,      0,      0,      0,      0,      0,      0, 4.9163,      0,      0,      0,      0,      0,      0,      0,      0,      0,      0,      0,      0,      0,      0,      0,      0,      0,      0,      0,      0,      0,      0 ],
[      0,      0,      0,      0,      0,      0,      0,      0,      0,      0,      0,      0,      0, 3.2773,      0, 7.6598,      0,      0,      0,      0,      0,      0,      0,      0,      0,      0,      0,      0,      0,      0,      0,      0,      0,      0,      0 ],
[      0,      0,      0,      0,      0,      0,      0,      0,      0,      0, 3.9535,      0,      0, 3.2773,      0,      0,      0,      0,      0,      0,      0,      0,      0,      0,      0,      0,      0,      0,      0,      0,      0,      0,      0,      0,      0 ],
[      0,      0,      0,      0,      0, 7.4562,      0,      0,      0,      0,      0,      0,      0,      0,      0,      0,      0,      0,      0,      0,      0,      0,      0,      0,      0,      0,      0,      0,      0,      0,      0,      0,      0,      0,      0 ],
[      0,      0,      0,      0,      0,      0,      0,      0,      0,      0,      0,      0,      0,      0,      0,      0,      0,      0,      0,      0,      0,      0,      0,      0,      0,      0,      0,      0, 6.4644,      0,      0,      0,      0,      0,      0 ],
[      0,      0,      0,      0,      0,      0,      0, 4.0713,      0,      0,      0,      0,      0,      0,      0,      0,      0,      0,      0,      0,      0,      0,      0,      0,      0,      0,      0,      0,      0,      0,      0,      0,      0,      0,      0 ],
[      0,      0,      0,      0,      0, 3.1597,      0,      0,      0,      0,      0,      0,      0,      0,      0,      0,      0,      0,      0,  9.383,      0,      0,      0,      0,      0,      0,      0,      0,      0,      0,      0,      0,      0,      0,      0 ],
[      0,      0,      0,      0,      0,      0,      0,      0,      0,      0,      0,      0,      0,      0,      0,      0,      0,      0,      0,      0,      0,      0,      0,      0,      0,      0,      0,      0,      0,      0,      0,      0,      0, 5.9194,      0 ],
[      0,      0,      0,      0,      0,      0,      0,      0,      0,      0,      0,      0,      0,      0,      0,      0,      0, 5.3297,      0,      0,      0,      0,      0,      0,      0,      0,      0,      0,      0,      0,      0,      0,      0,      0,      0 ],
[      0,      0,      0,      0,      0,      0,      0,      0,      0, 3.5764,      0,      0,      0,      0,      0,      0,      0,      0,      0,      0,      0,      0,      0,      0,      0,      0,      0,      0,      0,      0,      0,      0,      0,      0,      0 ],
[      0,      0,      0,      0,      0,      0,      0, 3.1546,      0, 2.6925,      0,      0,      0,      0,      0,      0,      0,      0,      0,      0,      0,      0,      0,      0,      0,      0,      0,      0,      0,      0,      0,      0,      0,      0, 4.5071 ],
[      0,      0,      0,      0,      0,      0,      0,      0,      0,      0, 3.9535,      0,      0,      0,      0,      0,      0,      0,      0,      0,      0,      0,      0,      0,      0,      0,      0,      0,      0,      0,      0,      0,      0,      0,      0 ],
[      0, 6.6299,      0,      0,      0,      0,      0,      0,      0,      0, 5.8819,      0,      0,      0,      0,      0,      0,      0,      0,      0,      0,      0,      0,      0,      0,      0,      0,      0,      0,      0,      0,      0,      0,      0,      0 ],
[      0,      0,      0,      0,      0,      0,      0,      0,      0,      0,      0,      0,      0,      0,      0,      0,      0,      0,      0,      0,      0,      0,      0,      0,      0,      0,      0,      0,      0,      0,      0, 3.8147,      0,      0,      0 ],
[      0,      0, 3.5408,      0,      0,      0,      0,      0,      0,      0,      0,      0,      0,      0,      0,      0,      0,      0,      0,      0,      0,      0,      0, 3.3469,      0,      0,      0,      0,      0,      0,      0,      0,      0,      0,      0 ],
[      0,      0,      0,      0,      0, 3.1597,      0,      0,      0,      0,      0,      0,      0,      0,      0,      0,      0,      0,      0,      0,      0,      0,      0, 3.3469,      0,      0,      0,      0,      0,      0,      0,      0,      0,      0,      0 ],
[      0,      0,      0,      0,      0,      0,      0,      0,      0,      0, 3.9535,      0,      0, 3.2773,      0,      0,      0,      0,      0,      0,      0,      0,      0,      0,      0,      0,      0,      0,      0,      0,      0,      0,      0,      0,      0 ],
[      0,      0,      0,      0,      0,      0,      0,      0,      0,      0,      0,      0,      0,      0,      0,      0,      0,      0,      0,      0,      0,      0,      0,      0,      0,      0,      0, 4.9022,      0,      0,      0,      0,      0,      0,      0 ],
[      0,      0,      0,      0,      0,      0,      0,      0,      0,      0,      0,      0,      0,      0,      0,      0,      0,      0,      0,      0,      0,      0,      0,      0,      0,      0,      0,      0,      0,      0,      0, 3.8147,      0,      0,      0 ],
[      0,      0,      0,      0,      0,      0,      0,      0,      0,      0,      0,      0,      0,      0,      0,      0,      0,      0,      0,      0,      0,      0, 5.2493,      0,      0,      0,      0,      0,      0,      0,      0,      0,      0,      0,      0 ],
[      0,      0,      0,      0,      0,      0,      0,      0,      0,      0,      0,      0,      0,      0,      0,      0,      0,      0,      0,      0,      0,      0,      0,      0,      0,      0,      0,      0,      0,      0,      0, 9.4786,      0,      0, 4.5071 ],
[      0,      0,      0,      0,      0,      0,      0,      0,      0,      0,      0,      0,      0,      0,      0,      0,      0,      0,      0,      0,      0,      0,      0,      0,      0,      0,      0,      0,      0,      0,      0,      0,      0,      0, 7.3579 ],
[ 3.9438,      0,      0,      0,      0,      0,      0,      0,      0,      0,      0,      0,      0,      0,      0,      0,      0,      0,      0,      0,      0,      0,      0,      0,      0,      0,      0,      0,      0,      0,      0,      0,      0,      0,      0 ],
[      0,      0,      0,      0,      0,      0,      0,      0,      0,      0,      0,      0,      0,      0,      0, 8.9687,      0,      0,      0,      0,      0,      0,      0, 6.2171,      0,      0,      0,      0,      0,      0,      0,      0,      0,      0,      0 ],
[      0,      0,      0,      0,      0,      0,      0,      0,      0,      0,      0,      0,      0, 3.2773,      0,      0,      0,      0,      0,      0,      0, 5.0556,      0,      0,      0,      0,      0,      0,      0,      0,      0,      0,      0,      0,      0 ],
[      0,      0,      0,      0,      0,      0,      0,      0,      0,      0,      0,      0,      0,      0,      0, 2.8273,      0,      0,      0,      0,      0,      0,      0,      0,      0,      0, 3.7549,      0,      0,      0,      0,      0,      0,      0,      0 ],
[      0, 4.3651, 4.4775, 4.3923,      0,      0, 4.5071,      0,      0,      0,      0, 5.9307,  3.053,      0, 4.8087,      0, 4.5685,      0, 5.9026,      0,      0,      0,      0,      0,      0, 4.5071,      0,      0,      0, 3.8776,      0, 2.9138,      0,      0,      0 ],
[ 5.4648,      0,      0,      0,      0,      0,      0,      0,      0,      0,      0,      0,      0,      0,      0,      0,      0,      0,      0,      0,      0,      0,      0,      0,      0,      0,      0,      0,      0,      0,      0,      0,      0,      0,      0 ],
[      0,      0,      0,      0,      0,      0,      0,      0,      0,      0,      0,      0,      0,      0,      0,      0,      0,      0,      0,      0,      0,      0,      0,      0, 5.2756,      0,      0,      0,      0,      0,      0,      0,      0,      0,      0 ],
[      0,      0, 3.5408,      0,      0,      0,      0,      0,      0,      0, 3.0438,      0,      0,      0,      0,      0,      0,      0,      0,      0,      0,      0,      0, 3.3469,      0,      0,      0, 2.7614,      0,      0,      0,      0,      0,      0,      0 ],
[      0,      0,      0,      0,      0,      0,      0, 3.1546,      0, 3.5764,      0,      0,      0,      0,      0,      0,      0,      0,      0,      0,      0,      0,      0,      0,      0,      0,      0,      0,      0,      0,      0,      0,      0,      0,      0 ],
[      0,      0,      0, 4.3923,      0,      0,      0, 2.3082,      0,      0,      0,      0,      0,      0,      0,      0,      0,      0,      0,      0,      0,      0, 2.8425,      0,      0,      0,      0, 2.7614,      0,      0, 3.6741,      0,      0,      0,      0 ],
[ 3.0346,      0,      0,      0,      0,      0,      0, 3.1546,      0,      0,      0,      0,      0,      0,      0,      0,      0,      0,      0,      0,      0,      0,      0,      0,      0,      0,      0,      0,      0,      0,      0,      0,      0,      0,      0 ],
[      0,      0,      0,      0,      0,      0,      0,      0,      0,      0,      0,      0,      0,      0,      0,      0,      0,      0,      0,      0,      0,      0,      0,      0,      0,      0, 3.7549, 2.7614,      0,      0,      0,      0,      0,      0,      0 ],
[      0,      0,      0,      0,      0,      0,      0,      0,      0,      0,      0,      0,      0,      0,      0, 3.7219,      0,      0,      0,      0,      0,      0,      0,      0,      0,      0,      0,      0,      0,      0,      0,      0,      0,      0,      0 ],
[      0,      0,      0,      0,      0,      0,      0,      0,      0,      0,      0,      0,      0,      0,      0,      0,      0,      0,      0,      0,      0,      0,      0,      0,      0,      0,      0,      0,      0,      0,      0, 3.8147,      0,      0,      0 ],
[      0,      0,      0,      0,      0,      0,      0,      0,      0,      0,      0,      0,      0,      0,      0,      0,      0,      0,      0,      0,      0,      0,      0,      0,      0,      0, 3.7549,      0,      0,      0,      0, 2.9138,      0,      0,      0 ],
[      0,      0,      0,      0,      0,      0,      0,      0,      0,      0,      0,      0,      0,      0,      0,      0,      0,      0, 6.8905,      0,      0,      0,      0,      0,      0,      0,      0,      0,      0,      0,      0,      0,      0,      0,      0 ],
[      0, 3.4335,      0,      0,      0,      0,      0,      0,      0,      0,      0,      0,      0,      0,      0,      0,      0,      0,      0,      0,      0,      0,      0,      0, 3.3832,      0,      0,      0,      0,      0,      0,      0,      0,      0,      0 ],
[      0,      0,      0,      0,      0,      0,      0,      0,      0,      0,      0,      0,      0,      0,      0,      0,      0,      0,      0,      0,      0,      0,      0,      0,      0,      0,      0,      0,      0,      0,      0,      0,      0,      0, 5.0708 ],
[      0,      0,      0,      0,      0,      0,      0,      0,      0, 4.5146,      0,      0,      0,      0,      0,      0,      0,      0,      0,      0,      0,      0,      0,      0,      0,      0,      0,      0,      0,      0,      0,      0,      0,      0,      0 ],
[      0,      0,      0,      0,      0,      0,      0,      0,      0,      0,      0,      0,      0,      0,      0, 4.9767,      0,      0,      0,      0,      0,      0,      0,      0,      0,      0,      0,      0,      0,      0,      0,      0,      0,      0,      0 ],
[      0,      0,      0,      0,      0,      0,      0,      0,      0,      0,      0,      0,      0,      0,      0, 3.7219,      0,      0,      0,      0,      0,      0,      0,      0,      0,      0,      0,      0,      0,      0,      0,      0,      0,      0,      0 ],
[      0,      0,      0,      0,      0,      0,      0,      0,      0,      0,      0,      0,      0,      0, 5.3764,      0,      0,      0,      0,      0,      0,      0,      0,      0,      0,      0,      0,      0,      0,      0,      0,      0,      0,      0,      0 ],
[      0,      0,      0,      0,      0,      0,      0,      0,      0,      0, 3.9535,      0,      0,      0,      0,      0,      0,      0,      0,      0,      0,      0,      0,      0,      0,      0,      0,      0,      0,      0,      0,      0,      0,      0,      0 ],
[      0,      0,      0,      0,      0,      0,      0,      0,      0,      0, 3.9535,      0,      0,      0,      0,      0,      0,      0,      0,      0,      0,      0,      0,      0,      0,      0,      0,      0,      0,      0,      0,      0,      0,      0,      0 ],
[      0,      0,      0,      0,      0,      0,      0,      0,      0,      0,      0,      0,      0,      0,      0,      0,      0,      0,      0,      0,      0,      0,      0,      0, 8.2869,      0,      0,      0,      0,      0,      0,      0,      0,      0,      0 ],
[      0,      0,      0,      0,      0,      0,      0,      0,      0,      0, 3.9535,      0,      0,      0,      0,      0,      0,      0,      0,      0,      0,      0,      0,      0,      0,      0,      0,      0,      0,      0,      0,      0,      0,      0,      0 ],
[      0,      0,      0,      0,      0,      0,      0,      0,      0,      0,      0,      0,      0,      0,      0,      0,      0,      0,      0,      0,      0,      0,      0,      0,      0,      0,      0,      0, 3.1597,      0,      0,      0,      0, 3.6898,      0 ],
[      0,      0,      0,      0,      0,      0,      0,      0,      0,      0,      0,      0,      0,      0,      0,      0,      0,      0,      0,      0, 4.4775,      0, 4.2868,      0,      0,      0,      0,      0,      0,      0,      0,      0, 5.0784,      0,      0 ],
[      0,      0,      0,      0,      0,      0,      0, 3.1546,      0,      0,      0,      0,      0,      0,      0,      0,      0,      0,      0,      0,      0,      0,      0,      0,      0,      0,      0,      0,      0,      0,      0,      0,      0,      0,      0 ],
[      0,      0, 4.4775,      0,      0,      0,      0,      0,      0,      0,      0,      0,      0,      0,      0,      0,      0,      0,      0,      0,      0,      0,      0,      0,      0,      0,      0,      0,      0,      0,      0,      0,      0,      0,      0 ],
[      0,      0,      0,      0,      0,      0,      0,      0,      0,      0,      0,      0,      0,      0,      0,      0,      0,      0,      0,      0,      0,      0,      0,      0,      0,      0,      0,      0,      0,      0,      0, 4.7626,      0,      0,      0 ],
[ 3.0346,      0,      0,      0,      0,      0,      0,      0,      0,      0,      0,      0,      0,      0,      0,      0,      0,      0,      0,      0,      0,      0,      0,      0,      0,      0,      0,      0, 3.1597,      0,      0,      0,      0,      0,      0 ],
[      0,      0,      0,      0,      0,      0,      0,      0,      0,      0,      0,      0,      0,  4.201,      0,      0,      0,      0,      0,      0,      0,      0,      0,      0,      0,      0,      0,      0,      0,      0,      0,      0,      0,      0,      0 ],
[      0,      0,      0,      0,      0,      0,      0,      0,      0,      0, 3.9535,      0,      0,      0,      0,      0,      0,      0,      0,      0,      0,      0,      0,      0,      0,      0,      0,      0,      0,      0,      0,      0,      0,      0,      0 ],
[      0,      0,      0,      0,      0,      0,      0,      0,      0,      0,      0,      0,      0,      0,      0,      0,      0,      0,      0,      0,      0,      0,  7.096,      0,      0,      0,      0,      0,      0,      0,      0,      0,      0,      0,      0 ],
[      0,      0,      0,      0,      0,      0,      0,      0,      0,      0,      0,      0,      0,      0,      0,      0,      0,      0,      0,      0,      0,      0,      0,      0,      0,      0,      0,      0,      0, 4.8277,      0,      0,      0,      0,      0 ],
[      0,      0,      0,      0,      0,      0,      0,      0,      0,      0,      0,      0,      0,      0,      0,      0,      0,      0,      0,      0,      0,      0,      0,      0,      0,      0,      0, 4.5922,      0,      0,      0,      0,      0,      0,      0 ],
[      0,      0,      0,      0,      0,      0,      0,      0,      0,      0, 3.0438,      0,      0, 3.2773,      0,      0,      0,      0,      0,      0,      0,      0,      0,      0, 3.3832,      0,      0,      0,      0,      0,      0,      0,      0,      0,      0 ],
[      0,      0,      0,      0,      0,      0,      0,      0,      0,      0, 3.9535,      0,      0,      0,      0,      0,      0,      0,      0,      0,      0,      0,      0,      0,      0,      0,      0,      0,      0,      0,      0,      0,      0,      0,      0 ],
[      0,      0,      0,      0,      0,      0,      0,      0,      0,      0, 9.5734,      0,      0,      0,      0,      0,      0,      0,      0,      0,      0,      0,      0,      0,      0,      0,      0,      0,      0,      0,      0,      0,      0,      0,      0 ],
[      0,      0,      0,      0,      0,      0,      0,      0,      0,      0,      0,      0,  3.053,      0, 3.8593,      0,      0,      0,      0,      0,      0,      0,      0,      0,      0,      0,      0,      0, 4.6328,      0, 3.6741,      0,      0,      0,      0 ],
[      0,      0,      0,      0,      0,      0,      0,      0,      0,      0,      0,      0,      0,      0,      0, 5.2321,      0,      0,      0,      0,      0,      0,      0,      0,      0,      0,      0,      0,      0,      0,      0,      0,      0,      0,      0 ],
[      0,      0, 12.091,      0,      0,      0,      0,      0,      0,      0,      0,      0,  3.053,      0,      0,      0,      0,      0,      0,      0,      0,      0,      0,      0,      0,      0,      0, 2.7614,      0,      0,      0,      0,      0,      0,      0 ],
[      0,      0,      0,      0,      0,      0,      0, 2.3082,      0,      0,      0,      0,      0,      0, 3.8593,      0,      0,      0,      0,      0,      0,      0,      0,      0,      0,      0,      0,      0,      0,      0,      0,      0,      0,      0,      0 ],
[      0,      0,      0,      0,      0,      0,      0,      0,      0,      0,      0,      0,      0,      0,      0,      0,      0,      0,      0, 3.5983,      0,      0,      0,      0, 3.3832,      0,      0,      0,      0,      0,      0,      0,      0,      0,      0 ],
[      0,      0,      0,      0,      0,      0,      0,      0,      0, 3.5764,      0,      0,      0,      0,      0,      0,      0,      0,      0,      0,      0,      0,      0,      0,      0,      0,      0,      0,      0,      0,      0,      0,      0,      0,      0 ],
[ 3.0346,      0,      0,      0,      0,      0,      0, 2.3082,      0,      0,      0,      0,      0,      0,      0,      0,      0,      0,      0,      0,      0,      0,      0,      0,      0,      0,      0,      0,      0,      0,      0,      0,      0,      0,      0 ],
[      0,      0,      0,      0,      0,      0,      0, 2.3082,      0, 2.6925,      0,      0,      0,      0,      0,      0,      0,      0,      0,      0,      0,      0,      0,      0,      0,      0,      0,      0,      0,      0,      0,      0,      0,      0,      0 ],
[      0,      0,      0,      0,      0,      0,      0,      0,      0,      0,      0,      0,      0,      0,      0, 3.7219,      0,      0,      0,      0,      0,      0,      0,      0,      0,      0,      0,      0,      0,      0,      0,      0,      0,      0,      0 ],
[      0,      0,      0,      0,      0,      0,      0, 2.3082,      0,      0,      0,      0,  3.053,      0,      0,      0,      0,      0,      0,      0,      0,      0,      0,      0,      0,      0,      0,      0,      0,      0,      0,      0,      0,      0,      0 ],
[ 4.4971,      0,      0,      0,      0,      0,      0,      0,      0,      0,      0,      0,      0,      0,      0,      0,      0,      0,      0,      0,      0,      0,      0,      0,      0,      0,      0,      0,      0,      0,      0,      0,      0,      0,      0 ],
[      0,      0,      0, 4.3923,      0,      0,      0, 2.3082,      0, 2.6925,      0,      0,      0,      0,      0,      0,      0,      0,      0,      0,      0,      0, 3.7383,      0, 9.0734,      0,      0, 5.7285,      0,      0,      0, 12.426,      0, 3.6898,      0 ],
[      0,      0,      0,      0,      0,      0,      0, 3.6846,      0, 2.6925,      0,      0,      0, 3.2773,      0,      0,      0,      0,      0,      0,      0,      0,      0,      0,      0,      0,      0,      0,      0,      0,      0,      0,      0,      0,      0 ],
[      0,      0,      0,      0,      0,      0,      0,      0,      0,      0,      0,      0,      0,      0,      0,      0,      0,      0,      0,      0,      0,      0,      0,      0,      0,      0,      0,      0, 6.4644,      0,      0,      0,      0,      0,      0 ],
[      0,      0,      0,      0,      0, 3.1597,      0,      0,      0,      0,      0,      0,      0, 3.2773,      0,      0,      0,      0,      0,      0,      0,      0,      0,      0,      0,      0,      0,      0,      0,      0,      0,      0,      0,      0,      0 ],
[      0,      0,      0,      0,      0,      0,      0,      0,      0,      0,      0,      0, 3.9633,      0,      0,      0,      0,      0,      0,      0,      0,      0,      0,      0,      0,      0,      0,      0,      0,      0,      0,      0,      0,      0,      0 ],
[      0,      0,      0,      0,      0,      0,      0,      0,      0,      0,      0,      0,      0,      0, 3.8593,      0, 4.5685,      0,      0,      0,      0,      0,      0,      0,      0,      0,      0,      0,      0,      0,      0,      0,      0,      0,      0 ],
[      0,      0,      0,      0,      0,      0,      0,      0,      0,      0,      0,      0,      0,      0,      0,      0,      0,      0,      0,      0,      0,      0,      0,      0,      0,      0,      0,      0,      0,      0,      0, 4.3651,      0,      0,      0 ],
[      0,      0,      0,      0,      0,      0, 4.5071,      0,      0,      0,      0,      0,      0,      0, 3.8593, 3.7219,      0,      0,      0,      0,      0,      0,      0,      0,      0,      0,      0,      0, 3.1597,      0,      0,      0,      0,      0,      0 ],
[      0,      0,      0,      0,      0,      0,      0,      0,      0,      0,      0,      0,      0,  4.201,      0,      0,      0,      0,      0,      0,      0,      0,      0,      0,      0,      0,      0,      0,      0,      0,      0,      0,      0,      0,      0 ],
[      0,      0,      0,      0,      0,      0,      0,      0,      0,      0, 3.0438,      0,  3.053,      0,      0,      0,      0,      0,      0,      0,      0,      0,      0,      0,      0,      0,      0,      0,      0,      0,      0,      0,      0,      0,      0 ],
[      0,      0,      0,      0,      0,      0,      0, 3.1546,      0,      0,      0,      0,      0,      0,      0,      0,      0,      0,      0,      0,      0,      0,      0,      0,      0,      0,      0,      0,      0,      0,      0,      0,      0,      0,      0 ],
[      0,      0,      0,      0,      0,      0,      0,      0,      0,      0,      0,      0,      0,      0, 9.8871,      0,      0,      0,      0,      0,      0,      0,      0,      0,      0,      0,      0,      0,      0,      0,      0,      0,      0,      0,      0 ],
[      0,      0,      0,      0,      0,      0,      0,  5.816,      0, 2.6925,      0,      0,      0,      0, 3.8593,      0,      0,      0,      0,      0,      0,      0,      0,      0,      0,      0,      0,      0,      0,      0,      0,      0,      0,      0, 4.5071 ],
[      0,      0,      0,      0,      0,      0,      0,      0,      0,      0,      0,      0,      0,      0,      0, 4.6662,      0,      0,      0,      0,      0,      0,      0,      0,      0,      0,      0,      0,      0,      0,      0,      0,      0,      0,      0 ],
[      0, 3.4335,      0,      0,      0,      0,      0,      0,      0,      0, 3.0438,      0,      0,      0,      0,      0,      0,      0,      0,      0,      0,      0,      0,      0,      0,      0,      0,      0,      0,      0,      0,      0,      0,      0,      0 ],
[ 3.9438,      0,      0,      0,      0,      0,      0,      0,      0,      0,      0,      0,      0,      0,      0,      0,      0,      0,      0,      0,      0,      0,      0,      0,      0,      0,      0,      0,      0,      0,      0,      0,      0,      0,      0 ],
[ 3.0346,      0,      0,      0,      0,      0,      0, 3.1546,      0, 3.5764,      0,      0,      0,      0,      0,      0,      0,      0,      0,      0,      0,      0,      0,      0,      0,      0,      0,      0,      0,      0,      0,      0,      0,      0, 3.5692 ],
[      0,      0,      0,      0,      0,      0,      0,      0,      0,      0, 3.0438,      0,      0,      0,      0,      0,      0,      0,      0,      0,      0,      0,      0,      0,      0,      0,      0,      0, 3.1597,      0,      0,      0,      0,      0,      0 ],
[      0,      0,      0,      0,      0,      0,      0,      0,      0,      0,      0,      0,      0,      0,      0,      0,      0,      0,      0,      0,      0,      0,      0,      0,      0,      0,      0,      0, 4.0766,      0,      0,      0,      0,      0,      0 ],
[      0,      0,      0,      0,      0,      0,      0, 2.3082,      0,      0,      0,      0,      0,      0,      0,      0,      0,      0,      0,      0,      0,      0,      0,      0,      0,      0,      0,      0,      0,      0,      0,      0,      0, 3.6898,      0 ],
[      0,      0, 3.5408, 4.3923,      0,      0,      0,      0,      0,      0,      0,      0,      0,      0,      0,      0,      0,      0,      0,      0,      0,      0,      0,      0,      0,      0,      0,      0,      0,      0,      0,      0,      0,      0,      0 ],
[      0,      0,      0, 4.3923,      0,      0,      0,      0,      0,      0,      0, 4.3923,      0,      0,      0,      0, 4.5685,      0,      0,      0,      0,      0,      0,      0,      0,      0,      0,      0,      0,      0,      0,      0,      0,      0,      0 ],
[      0,      0, 3.5408,      0,      0, 3.1597,      0, 3.6846,      0, 4.1205,      0,      0,      0,      0,      0,      0,      0,      0,      0,      0, 4.4775,      0, 2.8425,      0,      0,      0,      0,      0,      0, 5.3956,      0,      0,      0,      0,      0 ],
[      0,      0,      0,      0,      0,      0,      0,      0,      0,      0,      0,      0,      0,      0,      0,      0, 5.5377,      0,      0,      0,      0,      0,      0,      0,      0,      0,      0,      0,      0,      0,      0,      0,      0,      0,      0 ],
[      0,      0,      0,      0,      0,      0,      0,      0, 3.6898,      0,      0,      0,      0,      0, 5.3764,      0,      0,      0,      0, 4.5374,      0,      0,      0,      0,      0,      0,      0,      0, 4.0766,      0,      0,      0,      0,      0,      0 ],
[      0,      0,      0,      0,      0,      0,      0,      0,      0,      0,      0,      0, 3.9633,  4.201,      0,      0,      0,      0,      0,      0,      0,      0,      0,      0,      0,      0,      0,      0,      0,      0,      0,      0,      0,      0,      0 ],
[      0,      0,      0,      0,      0,      0,      0, 5.5979,      0,      0,      0,      0,      0,      0,      0,      0,      0,      0,      0,      0,      0,      0,      0,      0,      0,      0,      0,      0,      0,      0,      0,      0,      0,      0,      0 ],
[      0,      0,      0,      0,      0,      0,      0, 3.6846,      0,      0,      0,      0,      0,      0,      0,      0,      0,      0,      0,      0,      0,      0,      0,      0,      0,      0,      0,      0,      0,      0,      0,      0,      0,      0,      0 ],
[      0,      0,      0,      0, 4.6003,      0,      0,      0,      0,      0,      0,      0,      0,      0,      0,      0, 4.5685,      0,      0,      0,      0,      0,      0,      0,      0,      0,      0,      0,      0,      0,      0,      0,      0,      0,      0 ],
[ 3.9438,      0,      0,      0,      0,      0,      0,      0,      0,      0,      0,      0,      0,      0,      0,      0,      0,      0,      0,      0,      0,      0,      0,      0,      0,      0,      0,      0,      0,      0,      0,      0,      0,      0,      0 ],
[      0,      0, 4.4775,      0,      0,      0,      0,      0,      0,      0,      0,      0,      0,      0,      0,      0,      0,      0,      0,      0,      0,      0,      0,      0,      0,      0,      0,      0,      0,      0,      0,      0,      0,      0,      0 ],
[      0,      0,      0,      0,      0,      0, 9.8361,      0,      0,      0,      0,      0,      0,      0,      0,      0,      0,      0,      0,      0,      0,      0, 4.9939,      0, 8.4898,      0,  9.374,      0,      0,      0,      0,      0,      0,      0,      0 ],
[      0,      0,      0,      0,      0,      0,      0,      0,      0,      0,      0,      0,      0,      0,      0,      0,      0,      0,      0,      0,      0,      0,      0,      0,      0,      0,      0,      0,      0,      0,      0,      0,      0,      0, 4.5071 ],
[      0,      0,      0,      0,      0,      0,      0,      0,      0,      0,      0,      0,      0,      0,      0,      0,      0,      0,      0,      0,      0,      0,      0,      0,      0,      0,      0,      0,      0, 6.3784,      0,      0,      0,      0,      0 ],
[      0,      0,      0,      0,      0,      0,      0,      0,      0,      0,      0,      0,      0,      0,      0,   4.27,      0,      0,      0,      0,      0,      0,      0,      0,      0,      0,      0,      0,      0,      0,      0,      0,      0,      0,      0 ],
[      0,      0,      0,      0,      0,      0,      0, 3.1546,      0,      0,      0,      0,  3.053,      0,      0,      0, 4.5685, 4.3651,      0, 3.5983,      0,      0,      0, 3.3469, 3.3832,      0,      0,      0,      0,      0,      0,      0,      0, 3.6898, 3.5692 ],
[      0,      0, 3.5408,      0,      0,      0,      0,      0,      0,      0,      0,      0,      0,      0,      0,      0,      0,      0,      0,      0,      0,      0,      0,      0,      0,      0,      0,      0,      0,      0,      0,      0,      0, 3.6898,      0 ],
[      0,      0,      0,      0,      0,      0,      0, 3.1546,      0, 2.6925,      0,      0,  3.053,      0,      0,      0,      0,      0,      0,      0,      0,      0,      0,      0,      0,      0,      0,      0,      0,      0,      0,      0, 5.0784,      0,      0 ],
[      0,      0,      0,      0,      0,      0,      0,      0,      0,      0,      0,      0,      0,      0,      0,      0,      0,      0, 4.3651,      0,      0,      0, 4.2868,      0, 10.939,      0,      0, 5.8778, 6.5885,      0,      0,      0,      0,      0,      0 ],
[      0,      0,      0,      0,      0,      0,      0,      0,      0, 4.1205,      0,      0,      0,      0,      0,      0,      0,      0,      0,      0,      0,      0,      0,      0,      0,      0,      0,      0,      0,      0,      0,      0,      0,      0,      0 ],
[      0,      0,      0,      0,      0,      0,      0, 2.3082,      0, 2.6925,      0,      0,      0,      0,      0,      0,      0,      0,      0,      0,      0,      0,      0,      0,      0,      0,      0,      0,      0,      0,      0,      0,      0,      0,      0 ],
[ 3.9438,      0,      0,      0,      0,      0,      0,      0,      0,      0,      0,      0,      0,      0,      0,      0,      0,      0,      0,      0,      0,      0,      0,      0,      0,      0,      0,      0,      0,      0,      0,      0,      0,      0,      0 ],
[      0,      0,      0,      0,      0,      0,      0, 3.6846,      0,      0, 6.0491,      0,      0,      0,      0, 5.2321,      0,      0,      0, 6.2997, 8.5026,      0, 4.6832, 6.5352,      0, 4.5071,      0,      0,      0, 4.8277,      0,      0, 6.3745,      0, 4.5071 ],
[      0,      0,      0,      0,      0,      0,      0,      0,      0,      0,      0,      0,      0,      0,      0,      0,      0,      0,      0,      0,      0,      0,      0,      0,      0,      0,      0,      0,  6.011,      0,      0,      0,      0,      0,      0 ],
[ 4.4971,      0,      0,      0,      0,      0,      0, 4.6273,      0, 5.0784,      0,      0, 4.5171, 5.9512,      0,      0,      0,      0,      0,      0,      0,      0,      0,      0, 3.3832,      0,      0,      0, 3.1597,      0,      0,      0,      0,      0,      0 ],
[ 3.0346,      0,      0,      0,      0,      0,      0, 3.1546,      0,      0,      0,      0,      0,      0,      0,      0,      0,      0,      0,      0,      0,      0,      0,      0,      0,      0,      0,      0,      0,      0,      0,      0,      0,      0, 3.5692 ],
[      0,      0,      0,      0,      0,      0,      0,      0,      0,      0, 3.0438,      0,      0,      0,      0,      0,      0,      0,      0,      0,      0,      0,      0,      0,      0,      0,      0,      0,      0,      0,      0,      0, 4.1205,      0,      0 ],
[      0,      0,      0,      0,      0,      0,      0,      0,      0,      0, 3.0438,      0,      0, 3.2773,      0,      0,      0,      0,      0,      0,      0,      0,      0,      0,      0,      0,      0,      0,      0,      0,      0,      0,      0,      0,      0 ],
[      0,      0,      0,      0,      0,      0,      0,      0,      0,      0,      0,      0,      0,      0,      0,      0,      0,      0,      0,      0,      0,      0,      0, 3.3469,      0,      0,      0,      0,      0,      0, 3.6741,      0,      0,      0,      0 ],
[ 3.9438,      0,      0,      0,      0,      0,      0,      0,      0,      0,      0,      0,      0,      0,      0,      0,      0,      0,      0,      0,      0,      0,      0,      0,      0,      0,      0,      0,      0,      0,      0,      0,      0,      0,      0 ],
[      0,      0,      0,      0,      0,      0,      0,      0,      0,      0,      0,      0,      0,      0,      0,      0,      0,      0,      0,      0,      0,      0,      0,      0,      0,      0,      0,      0,      0,      0,      0, 3.8147,      0,      0,      0 ],
[ 3.0346,      0,      0,      0,      0,      0,      0,      0, 4.6328,      0,      0,      0,      0,      0,      0,      0,      0,      0,      0,      0,      0,      0,      0,      0,      0,      0,      0,      0,      0,      0,      0,      0,      0,      0,      0 ],
[      0,      0,      0,      0,      0,      0,      0,      0,      0,      0, 3.9535,      0,      0,      0,      0,      0,      0,      0,      0,      0,      0,      0,      0,      0,      0,      0,      0,      0,      0,      0,      0,      0,      0,      0,      0 ],
[      0,      0, 10.531,      0,      0,      0,      0,      0,      0,      0,      0,      0,      0,      0,      0,      0,      0,      0,      0,      0,      0,      0,      0,      0,      0,      0,      0,      0,      0,      0,      0,      0,      0,      0,      0 ],
[      0,      0,      0,      0,      0,      0,      0,      0,      0,      0,      0,      0,      0,      0,      0, 3.7219,      0,      0,      0,      0,      0,      0,      0,      0,      0,      0,      0,      0,      0,      0,      0,      0,      0,      0,      0 ],
[      0,      0,      0,      0,      0,      0,      0,      0,      0,      0,      0,      0,      0,      0,      0,      0,      0,      0,      0,      0,      0,      0,      0,      0,      0,      0,      0,      0,      0,      0,      0, 3.8147,      0,      0,      0 ],
[      0,      0,      0,      0,      0,      0, 14.061,      0,      0,      0,      0, 9.0251,      0,      0, 8.4609, 10.876,      0,      0,      0,      0,      0,      0,      0,      0,      0,      0,      0,      0,      0,      0,      0,      0, 4.1205, 10.067,      0 ],
[      0,      0,      0,      0,      0,      0,      0,      0,      0,      0,      0,      0,      0,      0,      0,      0,      0,      0,      0,      0,      0,      0, 2.8425,      0,      0,      0,      0,      0, 3.1597,      0,      0,      0,      0,      0,      0 ],
[      0, 3.4335,      0,      0,      0, 3.1597,      0,      0,      0,      0,      0,      0,      0, 3.2773,      0,      0,      0,      0,      0,      0,      0,      0,      0,      0,      0,      0,      0,      0,      0,      0,      0,      0,      0,      0,      0 ],
[      0,      0,      0,      0,      0,      0,      0,      0,      0,      0,      0,      0,      0,      0,      0, 5.2321,      0,      0,      0,      0,      0,      0,      0,      0,      0,      0,      0,      0,      0,      0,      0,      0,      0,      0,      0 ],
[      0,      0,      0,      0,      0,      0,      0,      0,      0,      0,      0,      0,      0,      0,      0,      0,      0,      0,      0,      0,      0,      0, 3.7383,      0,      0,      0,      0,      0,      0,      0,      0,      0,      0,      0,      0 ],
[      0,      0,      0,      0,      0,      0,      0,      0,      0, 2.6925,      0,      0,      0,      0,      0,      0,      0,      0,      0,      0,      0,      0,      0,      0,      0,      0,      0,      0,      0,      0,      0,      0,      0, 3.6898,      0 ],
[      0,      0,      0,      0,      0,      0,      0,      0,      0,      0,      0,      0, 3.9633,      0,      0,      0,      0,      0,      0,      0,      0,      0,      0,      0,      0,      0,      0,      0,      0,      0,      0,      0,      0,      0,      0 ],
[      0,      0, 10.787,      0,      0,      0,      0,      0,      0,      0,      0,      0,      0,      0,      0,      0,      0,      0,      0,      0,      0,      0,      0,      0,      0,      0,      0,      0,      0,      0,      0, 5.5469,      0,      0,      0 ],
[      0,      0,      0,      0,      0,      0,      0,      0,      0,      0,      0,      0, 3.9633,      0,      0,      0,      0,      0,      0,      0,      0,      0,      0,      0,      0,      0,      0,      0,      0,      0,      0,      0,      0,      0,      0 ],
[      0,      0,      0,      0,      0,      0,      0,      0,      0,      0,      0,      0,      0,      0,      0,      0,      0,      0,      0,      0,      0,      0,      0,      0,      0,      0,      0,      0,      0,      0,      0, 3.8147,      0,      0,      0 ],
[ 4.8961,      0,      0,      0, 4.6003,      0,      0,      0,      0,      0,      0,      0,      0,      0,      0,      0,      0,      0,      0,      0,      0,      0,      0,      0,      0,      0,      0,      0,      0,      0,      0,      0,      0,      0,      0 ],
[      0,      0,      0,      0,      0,      0,      0,      0,      0,      0,      0,      0,      0,      0,      0,      0,      0,      0,      0,      0,      0,      0,      0,      0, 3.3832,      0,      0,      0,      0, 3.8776,      0,      0,      0,      0,      0 ],
[      0,      0,      0,      0,      0,      0,      0,      0,      0,      0,      0,      0,      0,      0,      0,      0,      0,      0,      0,      0,      0,      0,      0,      0, 5.5901,      0,      0,      0,      0,      0,      0,      0,      0,      0,      0 ],
[      0,      0,      0,      0,      0,      0,      0,      0,      0,      0,      0,      0,      0,      0,      0,      0,      0,      0,      0,      0,      0,      0,      0,      0,      0,      0,      0, 3.6508,      0,      0,      0,      0,      0,      0,      0 ],
[      0,      0,      0,      0,      0,      0,      0, 3.1546,      0,      0,      0,      0,      0,      0,      0,      0,      0,      0,      0,      0,      0,      0,      0,      0,      0,      0,      0,      0,      0,      0,      0,      0,      0,      0,      0 ],
[      0,      0,      0,      0,      0,      0,      0, 3.6846,      0,      0,      0,      0,      0,      0,      0,      0,      0,      0,      0,      0,      0,      0,      0,      0,      0,      0,      0,      0,      0,      0,      0,      0,      0,      0,      0 ],
[      0,      0,      0,      0,      0,      0,      0, 2.3082,      0,      0,      0,      0,      0,      0,      0,      0,      0,      0,      0,      0, 6.0186,      0,      0,      0,      0,      0,      0,      0,      0,      0,      0,      0,      0,      0,      0 ],
[      0,      0,      0,      0,      0,      0,      0,      0,      0,      0,      0,      0,      0,      0,      0,      0,      0, 4.3651,      0,      0, 4.4775,      0,      0,      0,      0,      0,      0,      0,      0,      0,      0,      0,      0,      0,      0 ],
[ 3.0346,      0,      0,      0,      0,      0,      0, 2.3082,      0,      0,      0,      0,      0,      0,      0,      0,      0,      0,      0,      0,      0,      0,      0,      0,      0,      0,      0,      0,      0,      0,      0,      0,      0,      0,      0 ],
[      0,      0,      0,      0,      0,      0,      0,      0,      0,      0,      0,      0,      0,      0,      0, 3.7219,      0,      0,      0,      0,      0,      0,      0,      0,      0,      0,      0,      0,      0,      0,      0,      0,      0,      0,      0 ],
[      0,      0,      0,      0,      0,      0,      0, 2.3082,      0, 2.6925,      0,      0,      0,      0,      0,      0,      0,      0,      0,      0,      0,      0,      0,      0,      0,      0,      0,      0,      0,      0,      0,      0,      0,      0,      0 ],
[      0,      0,      0,      0,      0,      0,      0,      0,      0,      0,      0,      0,      0,      0,      0,      0,      0,      0,      0,      0,      0,      0,      0,      0,      0,      0, 4.7004,      0,      0,      0,      0, 5.9026,      0,      0,      0 ],
[      0,      0,      0,      0,      0,      0,      0,      0,      0,      0,      0,      0,      0, 3.2773,      0,      0,      0,      0,      0,      0,      0,      0,      0,      0,      0,      0,      0,      0,      0,      0,      0, 2.9138,      0,      0,      0 ],
[      0,      0,      0,      0,      0,      0,      0,      0,      0,      0,      0,      0, 5.7031,      0,      0,      0,      0,      0,      0,      0,      0,      0,      0,      0,      0,      0,      0,      0,      0,      0,      0,      0, 6.0569,      0,      0 ],
[      0,      0,      0,      0, 4.6003, 3.1597,      0,      0,      0,      0, 3.0438,      0,      0,      0,      0,      0,      0,      0,      0,      0,      0,      0,      0,      0,      0,      0,      0,      0,      0,      0,      0,      0,      0,      0,      0 ],
[ 5.8717,      0,      0,      0,      0,      0,      0,      0,      0,      0,      0,      0,      0,      0,      0,      0,      0,      0,      0,      0,      0,      0,      0,      0,      0,      0,      0,      0,      0,      0,      0,      0,      0,      0,      0 ],
[      0,      0,      0,      0,      0,      0,      0,      0,      0,      0,      0,      0,      0,      0, 3.8593,   4.27,      0,      0, 3.4335,      0,      0,      0,      0,      0,      0,      0,      0,      0,      0,      0,      0,      0,      0,      0,      0 ],
[      0,      0,      0,      0,      0,      0,      0, 2.3082,      0,      0,      0,      0,      0,      0,      0,      0,      0,      0,      0,      0,      0,      0,      0,      0,      0,      0,      0,      0, 3.1597,      0,      0,      0,      0,      0,      0 ],
[      0,      0,      0,      0,      0, 5.8216,      0,      0,      0,      0,      0,      0,      0,      0,      0,      0, 10.774,      0,      0,      0,      0,      0, 5.2493,      0,      0,      0,      0,      0,      0,      0,      0,      0,      0,      0,      0 ],
[      0,      0,      0,      0,      0,      0,      0,      0,      0,      0,      0,      0,      0,      0,      0, 3.7219,      0,      0,      0,      0,      0,      0,      0,      0,      0,      0,      0,      0,      0,      0,      0,      0,      0,      0,      0 ],
[      0,      0,      0,      0,      0,      0,      0,      0,      0, 2.6925, 5.6928,      0,      0, 4.7595,      0,      0,      0,      0,      0,      0,      0,      0,      0,      0,      0,      0,      0,      0,      0,      0,      0,      0,      0,      0,      0 ],
[      0,      0,      0,      0,      0,      0,      0,      0,      0,      0,      0,      0,      0,      0,      0,      0,      0,      0,      0,      0,      0,      0, 4.9939,      0,      0,      0,      0,      0,      0,      0,      0,      0, 8.0405,      0,      0 ],
[      0,      0,      0,      0,      0,      0,      0,      0,      0,      0,      0,      0,      0,      0,      0,      0,      0,      0,      0,      0,      0,      0,      0,      0,      0,      0,      0,      0,      0,      0,      0, 3.8147,      0,      0,      0 ],
[      0,      0,      0,      0,      0,      0,      0,      0,      0,      0,      0,      0,      0,      0,      0,      0,      0,      0,      0,      0,      0,      0,      0,      0,      0, 7.7708,      0,      0,      0,      0,      0, 6.8905,      0,      0,      0 ],
[      0,      0,      0,      0,      0,      0,      0,      0,      0,      0, 3.0438,      0,      0,      0,      0,      0,      0,      0,      0,      0,      0,      0,      0,      0,      0,      0,      0,      0, 3.1597,      0,      0,      0,      0,      0,      0 ],
[ 3.9438,      0,      0,      0,      0,      0,      0,      0,      0,      0,      0,      0,      0,      0,      0,      0,      0,      0,      0,      0,      0,      0,      0,      0,      0,      0,      0,      0,      0,      0,      0,      0,      0,      0,      0 ],
[      0, 7.4714,      0,      0,      0,      0,      0,      0,      0,      0,      0,      0,      0,      0,      0,      0,      0,      0,      0,      0,      0,      0, 4.6832,      0,      0,      0,      0,      0,      0,      0,      0,      0,      0,      0,      0 ],
[      0,      0,      0,      0,      0,      0,      0,      0,      0,      0,      0,      0,      0,      0,      0,   4.27,      0,      0,      0,      0,      0,      0,      0,      0,      0,      0,      0,      0,      0,      0,      0,      0,      0,      0,      0 ],
[      0,      0,      0,      0,      0,      0,      0,      0,      0,      0,      0,      0,      0,      0,      0,      0,      0,      0,      0,      0,      0,      0,      0,      0,      0,      0,      0,  4.197,      0,      0,      0,      0,      0,      0,      0 ],
[      0,      0,      0,      0,      0, 6.4644,      0,      0,      0,      0,      0,      0,      0,      0,      0,      0,      0,      0,      0,      0,      0,      0,      0,      0,      0,      0,      0,      0,      0,      0,      0,      0,      0,      0,      0 ],
[      0,      0,      0,      0,      0,      0,      0,      0,      0,      0,      0,      0,      0,      0,      0,      0,      0,      0,      0,      0,      0,      0, 6.3442,      0,      0,      0,      0,      0,      0,      0,      0,      0,      0,      0,      0 ],
[      0, 3.4335,      0,      0,      0,      0,      0,      0,      0,      0,      0,      0,      0,      0,      0, 2.8273,      0,      0,      0,      0,      0,      0,      0,      0,      0,      0,      0,      0,      0,      0,      0,      0,      0,      0,      0 ],
[      0,      0,      0,      0,      0,      0,      0,      0, 4.6328,      0,      0,      0,      0,      0,      0,      0,      0,      0,      0,      0,      0,      0,      0,      0,      0,      0,      0,      0,      0,      0,      0,      0,      0,      0,      0 ],
[      0,      0,      0, 9.1824,      0,      0,      0,      0,      0,      0,      0,      0,      0,      0,      0,      0,      0,      0,      0,      0,      0,      0,      0,      0,      0,      0,      0,      0,      0,      0,      0,      0,      0,      0,      0 ],
[      0,      0,      0,      0,      0,      0,      0,      0,      0, 3.5764,      0,      0,      0,      0,      0,      0,      0,      0,      0,      0,      0,      0,      0,      0,      0,      0,      0,      0,      0,      0,      0,      0,      0,      0,      0 ],
[      0,      0,      0,      0,      0,      0,      0,      0,      0,      0,  5.475,      0,      0,      0,      0,      0,      0,      0,      0,      0,      0,      0,      0,      0,      0,      0,      0,      0,      0,      0,      0,      0,      0,      0,      0 ],
[      0,      0,      0,      0,      0,      0,      0, 3.6846,      0,      0,      0,      0,      0,      0,      0,      0,      0,      0,      0,      0,      0,      0,      0,      0,      0,      0,      0,      0,      0,      0,      0,      0,      0,      0,      0 ],
[      0,      0,      0,      0,      0,      0,      0,      0,      0,      0,      0,      0,      0,      0,      0,      0,      0,      0,      0,      0,      0,      0,      0,      0,      0,      0,      0,      0,      0,      0,      0, 5.5469,      0,      0,      0 ],
[      0,      0,      0,      0,      0,      0,      0, 2.3082,      0,      0,      0,      0,      0,      0, 3.8593,      0,      0,      0,      0,      0,      0,      0,      0,      0,      0,      0,      0,      0,      0,      0,      0,      0,      0,      0,      0 ],
[ 3.0346,      0,      0,      0,      0,      0,      0,      0, 3.6898,      0,      0,      0,      0,      0,      0,      0,      0,      0,      0,      0,      0,      0,      0,      0,      0,      0,      0,      0,      0,      0,      0,      0,      0,      0,      0 ],
[      0,      0,      0,      0,      0,      0,      0,      0,      0,      0,      0,      0,      0,      0,      0,   4.27,      0,      0,      0,      0,      0,      0,      0,      0,      0,      0,      0,      0,      0,      0,      0,      0,      0,      0,      0 ],
[      0,      0,      0,      0,      0,      0,      0,      0,      0,      0,      0,      0,      0,      0,      0,      0,      0,      0,      0,      0,      0,      0,      0,      0,      0,      0,      0,      0,      0,      0,      0, 3.8147,      0,      0,      0 ],
[      0,      0,      0,      0,      0,      0,      0,      0,      0,      0,      0,      0,      0,      0,      0, 6.6229,      0,      0,      0,      0,      0,      0,      0,      0,      0,      0,      0,      0,      0,      0,      0,      0,      0,      0,      0 ],
[      0,      0,      0,      0,      0,      0,      0, 3.1546, 3.6898,      0,      0, 5.3576,      0,      0,      0,      0, 6.5221, 5.9026,      0,      0, 4.4775,      0, 3.7383,      0,      0,      0,      0,      0,      0,      0,      0,      0,      0, 3.6898,      0 ],
[      0,      0,      0,      0,      0,      0,      0,      0,      0,      0,      0,      0,      0,      0,      0,      0,      0,      0,      0,      0,      0,      0,      0,      0,      0,      0,      0, 3.6508,      0,      0,      0,      0,      0,      0,      0 ],
[      0,      0,      0,      0,      0,      0,      0,      0,      0,      0,      0,      0,      0,      0,      0,      0,      0,      0,      0,      0,      0,      0,      0,      0,      0,      0,      0,      0, 6.5885,      0,      0,      0,      0,      0,      0 ],
[      0,      0,      0,      0,      0,      0,      0,      0,      0,      0,      0,      0,      0,      0,      0,      0,      0,      0,      0,      0,      0,      0,      0,      0,      0,      0,      0, 3.6508,      0,      0,      0,      0,      0,      0,      0 ],
[      0,      0,      0,      0,      0,      0,      0, 3.1546,      0,      0,      0,      0,      0,      0,      0,      0,      0,      0,      0,      0,      0,      0,      0,      0,      0,      0,      0,      0,      0,      0,      0,      0,      0,      0,      0 ],
[      0,      0,      0,      0,      0,      0, 4.5071,      0,      0,      0,      0,      0,      0,      0,      0,      0,      0,      0,      0,      0,      0,      0,      0,      0,      0,      0,      0, 2.7614,      0,      0,      0,      0,      0,      0,      0 ],
[      0,      0,      0,      0,      0,      0,      0,      0,      0,      0,      0,      0,      0,      0,      0,      0,      0,      0,      0,      0,      0,      0,      0,      0,      0,      0,      0,  4.197,      0,      0,      0,      0,      0,      0,      0 ],
[      0,      0, 3.5408,      0,      0,      0,      0,      0,      0,      0,      0,      0,      0,      0,      0,      0,      0,      0,      0,      0,      0,      0,      0,      0, 4.3124,      0,      0,      0,      0,      0,      0,      0,      0,      0,      0 ],
[      0,      0,      0,      0,      0,      0,      0,      0,      0, 2.6925, 3.0438,      0,      0,      0,      0,      0,      0,      0,      0,      0,      0,      0,      0,      0,      0,      0,      0,      0,      0,      0,      0,      0,      0,      0,      0 ],
[      0,      0,      0,      0,      0,      0,      0,      0,      0,      0,      0,      0,      0,      0,      0,      0,      0,      0,      0, 3.5983, 4.4775,      0,      0,      0,      0,      0,      0,      0,      0,      0,      0,      0,      0,      0,      0 ],
[      0,      0,      0,      0,      0,      0,      0,      0,      0,      0,      0,      0,      0,      0,      0,      0,      0,      0,      0,      0,      0,      0,      0,      0,      0,      0,      0,      0,      0,      0,      0, 3.8147,      0,      0,      0 ],
[      0,      0,      0,      0,      0,      0,      0,      0,      0,      0,      0,      0,      0,      0,      0,      0,      0,      0,      0,      0,      0,      0,      0,      0,      0,      0,      0,  9.163,      0,      0,      0,      0,      0,      0,      0 ],
[      0,      0,      0,      0,      0,      0,      0,      0,      0,      0,      0,      0, 5.2287,      0,      0,      0,      0,      0,      0,      0,      0,      0,      0,      0,      0,      0,      0,      0,      0,      0,      0,      0,      0,      0,      0 ],
[      0, 3.4335,      0,      0,      0, 3.1597,      0,      0,      0,      0,      0,      0,      0,      0,      0,      0,      0,      0,      0,      0,      0,      0,      0,      0,      0,      0,      0,      0,      0,      0,      0,      0,      0,      0,      0 ],
[      0,      0,      0,      0,      0,      0,      0,      0,      0,      0,      0,      0,  3.053,      0,      0, 2.8273,      0,      0,      0,      0,      0,      0,      0,      0,      0,      0,      0,      0,      0,      0,      0,      0,      0,      0,      0 ],
[      0,      0,      0,      0,      0,      0,      0,      0,      0,      0,      0,      0,      0,      0,      0,      0,      0,      0,      0,      0,      0,      0,      0,      0, 4.3124,      0,      0,      0,      0,      0,      0,      0,      0,      0,      0 ],
[      0,      0,      0,      0,      0,      0,      0,      0,      0, 2.6925, 3.0438,      0,      0,      0,      0,      0,      0,      0,      0,      0,      0,      0,      0,      0,      0,      0,      0,      0,      0,      0,      0,      0,      0,      0,      0 ],
[      0,      0,      0,      0,      0,      0,      0,      0,      0,      0,      0,      0, 3.9633,      0,      0,      0,      0,      0,      0,      0,      0,      0,      0,  8.061,      0,      0,      0,      0,      0,      0,      0,      0,      0,      0,      0 ],
[ 4.4971,      0,  7.122, 4.3923, 4.6003, 4.0766, 4.5071, 4.6273,  6.398,      0,      0, 5.3576, 6.0595, 3.2773, 6.0995, 5.6375, 5.5377,      0, 3.4335,  8.123, 4.4775,      0, 4.2868, 7.2943, 7.1549, 5.7905, 5.2668, 2.7614, 7.1685,      0, 3.6741, 4.7626, 4.1205, 4.6328, 5.0708 ],
[      0,      0,      0,      0,      0,      0,      0,      0,      0,      0,      0,      0,      0,      0,      0, 3.7219,      0,      0,      0,      0,      0,      0,      0,      0,      0,      0,      0,      0,      0,      0,      0,      0,      0,      0,      0 ],
[ 3.9438,      0,      0,      0,      0,      0,      0,      0,      0,      0,      0,      0,      0,      0,      0,      0,      0,      0,      0,      0,      0,      0,      0,      0,      0,      0,      0,      0,      0,      0,      0,      0,      0,      0,      0 ],
[      0,      0, 3.5408,      0,      0, 3.1597,      0, 2.3082,      0, 4.1205, 3.9535,      0,      0,      0, 3.8593,      0,      0, 4.3651,      0,      0, 4.4775, 5.0556, 2.8425,      0, 3.3832,      0,      0, 2.7614, 4.0766, 3.8776,      0,      0,      0,      0,      0 ],
[ 3.9438,      0,      0,      0,      0,      0,      0,      0,      0,      0,      0,      0,      0,      0,      0,      0,      0,      0,      0,      0,      0,      0,      0,      0,      0,      0,      0,      0,      0,      0,      0,      0,      0,      0,      0 ],
[      0,      0,      0,      0,      0,      0,      0, 3.1546,      0, 4.5146,      0,      0,      0,      0,      0,      0,      0,      0,      0,      0,      0,      0,      0,      0,      0,      0,      0,      0,      0,      0,      0,      0,      0,      0,      0 ],
[      0,      0,      0,      0,      0,      0,      0,      0,      0,      0,      0,      0,      0,      0,      0,      0,      0,      0,      0,      0,      0,      0,      0,      0,      0,      0,      0,      0,      0, 3.8776,      0,      0, 4.1205,      0,      0 ],
[      0,      0,      0,      0,      0,      0,      0,      0,      0,      0,      0,      0,      0, 7.5872,      0,      0,      0,      0,      0,      0,      0,      0,      0,      0,      0,      0,      0,      0,      0,      0,      0,      0,      0,      0,      0 ],
[      0,      0,      0,      0,      0, 5.6034,      0,      0,      0,      0,      0,      0,      0,  4.201,      0,      0,      0,      0, 5.3297,      0,      0,      0,      0,      0,      0,      0,      0,      0,      0,      0,      0,      0,      0,      0, 4.5071 ],
[      0, 7.1112,      0,      0,      0,      0,      0,      0,      0,      0,      0,      0, 7.7325, 9.5979,      0,      0,      0,      0,      0,      0,      0,      0, 6.6405,      0,      0,      0,      0,      0, 5.6034,      0,      0,      0,      0,      0,      0 ],
[      0,      0,      0,      0, 11.282,      0,      0,      0,      0,      0,      0,      0,      0,      0,      0, 8.9687,      0,      0,      0,      0,      0,      0,      0,      0,      0,      0,      0,      0,      0,      0,      0,      0,      0,      0,      0 ],
[      0,      0,      0,      0,      0,      0,      0,      0,      0,      0,      0,      0,      0,      0,      0,      0,      0,      0,      0,      0,      0,      0,      0,      0,      0,      0,      0,      0,      0,      0,      0, 3.8147,      0,      0,      0 ],
[      0,      0,      0,      0,      0,      0,      0, 2.3082,      0,      0,      0,      0,      0,      0,      0,      0,      0,      0,      0,      0,      0,      0,      0,      0,      0,      0,      0,      0,      0,      0,      0,      0,      0,      0, 3.5692 ],
[      0,      0,      0,      0,      0,      0,      0,      0,      0,      0,      0,      0,      0,      0,      0,      0,      0,      0,      0,      0,      0,      0,      0,      0,      0,      0,      0, 5.1571,      0,      0,      0,      0,      0,      0,      0 ],
[      0,      0,      0,      0,      0,      0,      0,      0,      0,      0,      0,      0,      0,      0,      0, 2.8273,      0,      0,      0,      0,      0,      0,      0,      0,      0,      0,      0,      0, 3.1597,      0,      0,      0,      0,      0,      0 ],
[ 3.0346,      0,      0,      0,      0,      0,      0, 2.3082,      0,      0,      0,      0,      0,      0,      0,      0,      0,      0,      0,      0,      0,      0,      0,      0,      0,      0,      0,      0,      0,      0,      0,      0,      0,      0,      0 ],
[      0,      0,      0,      0,      0,      0,      0,      0,      0,      0, 3.0438,      0,      0,      0,      0,      0,      0,      0,      0,      0,      0,      0, 2.8425,      0,      0,      0,      0,      0,      0,      0,      0,      0,      0,      0,      0 ],
[ 7.3791,      0,      0,      0,      0,      0,      0,      0,      0,      0,      0,      0,      0,      0,      0,      0,      0,      0,      0,      0,      0,      0,      0,      0,      0,      0,      0,      0,      0,      0,      0,      0,      0,      0,      0 ],
[      0,      0,      0,      0,      0,      0,      0, 2.3082,      0,      0,      0,      0,      0,      0, 3.8593,      0,      0,      0,      0,      0,      0,      0,      0,      0,      0,      0,      0, 2.7614,      0, 4.8277,      0,      0,      0,      0,      0 ],
[      0,      0,      0,      0,      0,      0,      0,      0,      0,      0,      0,      0,      0,      0,      0,      0,      0, 5.3297,      0,      0,      0,      0,      0,      0,      0,      0,      0,      0,      0,      0,      0,      0,      0,      0,      0 ],
[      0,      0,      0,      0,      0,      0,      0,      0,      0,      0,      0,      0,      0,      0,      0,      0,      0,      0,      0,      0,      0,      0,      0,      0,      0,      0,      0,      0,      0,      0,      0, 5.5469,      0,      0,      0 ],
[      0,      0,      0,      0,      0,      0,      0,      0,      0,      0,      0,      0,      0,      0,      0,      0,      0,      0,      0,      0,      0,      0,      0,      0,      0,      0,      0, 3.6508,      0,      0,      0,      0,      0,      0,      0 ],
[      0,      0,      0,      0,      0, 5.0332,      0,      0,      0,      0, 7.9077,      0,      0,      0, 9.1165,      0,      0,      0,      0,      0,      0,      0, 5.2493,      0,      0,      0,      0,      0, 5.8216,      0,      0,      0, 8.0405,      0,      0 ],
[      0,      0, 4.4775,      0,      0,      0,      0, 2.3082,      0, 2.6925,      0,      0,      0,      0,      0,      0,      0,      0,      0,      0,      0,      0,      0,      0,      0,      0,      0,      0,      0,      0,      0,      0,      0,      0,      0 ],
[ 7.6613,      0,      0,      0,      0,      0,      0,  5.475,      0,      0,      0,      0,      0,      0,      0,      0,      0,      0,      0,      0,      0,      0,      0,      0,      0,      0,      0,      0,      0,      0,      0,      0,      0,      0, 3.5692 ],
[truncated: 307,292 more chars]
