# Supplementary material for: Impact of Bactrocera oleae on the fungal microbiota of ripe olive drupes
Source: PLoS One. 2018 Nov 29;13(11):e0199403. doi: 10.1371/journal.pone.0199403 (PMC6264826; doi:10.1371/journal.pone.0199403)
Supplement: S4 Dataset — (TXT) [file pone.0199403.s005.txt]

	UNIRC.058	UNIRC.065	UNIRC.057	UNIRC.056	UNIRC.054	UNIRC.077	UNIRC.076	UNIRC.031	UNIRC.030	UNIRC.033	UNIRC.013	UNIRC.034	UNIRC.011	UNIRC.078	UNIRC.015	UNIRC.079	UNIRC.012	UNIRC.080	UNIRC.035	UNIRC.048	UNIRC.044	UNIRC.046	UNIRC.047	UNIRC.002	UNIRC.003	UNIRC.004	UNIRC.005	UNIRC.060	UNIRC.061	UNIRC.021	UNIRC.027	UNIRC.069	UNIRC.028	UNIRC.029	UNIRC.062
UNIRC.058	0.0	0.781661089132	0.629964915218	0.603302457725	0.624003084933	0.795220993437	0.71807636781	0.70626123023	0.736166290353	0.671007699224	0.743448709864	0.704882976461	0.698291892156	0.758117957967	0.754495296906	0.775529376593	0.709038676617	0.768028779802	0.632469751745	0.721464500231	0.790712380663	0.765546414607	0.720681974956	0.772975008389	0.769721897511	0.750689755533	0.612313492264	0.659026486255	0.771429976478	0.771252412956	0.726820029857	0.764580069149	0.751479995261	0.763969803718	0.781064258031
UNIRC.065	0.781661089132	0.0	0.746398044368	0.705313892395	0.720574743377	0.627037218521	0.590497114484	0.720708391323	0.703544278195	0.781173803287	0.714979698787	0.744221387411	0.821015438819	0.600430596285	0.83207611215	0.565702244055	0.81478537611	0.673736701962	0.766327678277	0.721295783574	0.703296156746	0.711163548448	0.726095845166	0.772338519243	0.762076316974	0.774865600648	0.699123457067	0.793873914079	0.602379194422	0.695993394469	0.701113035271	0.587334121931	0.715268541308	0.701493820952	0.568529049613
UNIRC.057	0.629964915218	0.746398044368	0.0	0.585808332391	0.587413831464	0.80976034887	0.731467899661	0.673876503885	0.682201426737	0.695900000482	0.680190877843	0.691057058344	0.702236921326	0.743725466263	0.704542251266	0.759935179688	0.701383824017	0.786863321418	0.664497345037	0.60302981688	0.718636325349	0.720368380618	0.628999829818	0.670730071534	0.682083242299	0.683582140501	0.621943954735	0.64973107695	0.794883876636	0.68203462733	0.744774265108	0.747045558636	0.735810638777	0.717989241603	0.741943575345
UNIRC.056	0.603302457725	0.705313892395	0.585808332391	0.0	0.620627151292	0.775745510396	0.705445885152	0.713204211781	0.735279002736	0.734179826595	0.669626639663	0.702323714326	0.73447515702	0.73026557053	0.742148133884	0.72878311212	0.761793970115	0.745932272279	0.689068365928	0.65331151779	0.699192136186	0.741799481982	0.638505089991	0.683714703226	0.720422518558	0.705971892881	0.636093951387	0.666446999723	0.762310641476	0.716759637299	0.739684311089	0.695720353614	0.721931485279	0.750116625513	0.706915719708
UNIRC.054	0.624003084933	0.720574743377	0.587413831464	0.620627151292	0.0	0.768548862594	0.687891703326	0.706318126833	0.60746402165	0.746170639383	0.720459843433	0.705408592408	0.780453865974	0.736345809859	0.758809417693	0.755911923219	0.764333273515	0.754314227385	0.73623547613	0.557624806849	0.6372611685	0.577558211775	0.580996541009	0.659450825248	0.691789032211	0.637059874717	0.623163188431	0.655425175165	0.730145698319	0.695913790146	0.672497921798	0.704537085824	0.676379810944	0.636057121072	0.751388972984
UNIRC.077	0.795220993437	0.627037218521	0.80976034887	0.775745510396	0.768548862594	0.0	0.609315601995	0.754168891252	0.742124132261	0.741430924962	0.780066230417	0.728668249174	0.798171409435	0.65789472323	0.784572791252	0.587013200101	0.816538965183	0.69770489346	0.721476095687	0.761792347566	0.75360027236	0.786827555509	0.806364532742	0.835198569282	0.818181152579	0.836884706867	0.774498436552	0.792284252113	0.658758954021	0.779927196521	0.744513267742	0.610708029963	0.738802217785	0.710910919195	0.649146322887
UNIRC.076	0.71807636781	0.590497114484	0.731467899661	0.705445885152	0.687891703326	0.609315601995	0.0	0.70720597099	0.727266803724	0.765594775686	0.744855285581	0.759178620274	0.787574377298	0.577638850104	0.778899193112	0.590666726008	0.75318284894	0.68534825426	0.71633834743	0.659444659493	0.749453147905	0.753269175243	0.707000809691	0.788526086251	0.777451604995	0.772851406585	0.70938454547	0.784137292837	0.650197676415	0.741176038169	0.740827877844	0.565112733035	0.723348135565	0.741804864042	0.685154513439
UNIRC.031	0.70626123023	0.720708391323	0.673876503885	0.713204211781	0.706318126833	0.754168891252	0.70720597099	0.0	0.613549903591	0.708653951961	0.709402466094	0.584883360344	0.731192172469	0.724337721592	0.751278398726	0.742081505666	0.724772230194	0.793021707773	0.63364222654	0.732256189036	0.748632549861	0.768966362513	0.745584008535	0.766710596397	0.727727378261	0.735156777125	0.700348544809	0.753306940481	0.783861383269	0.630077210982	0.665869040482	0.71566602913	0.634612850305	0.654598937133	0.723722598897
UNIRC.030	0.736166290353	0.703544278195	0.682201426737	0.735279002736	0.60746402165	0.742124132261	0.727266803724	0.613549903591	0.0	0.65264530869	0.71323145652	0.58767811205	0.809199601795	0.737730817203	0.78886146638	0.711012986329	0.760378552794	0.776874869359	0.631273199846	0.647134919502	0.685960701875	0.709187472176	0.691651847413	0.670880286189	0.706033692267	0.700422655989	0.71773581578	0.740049312293	0.70995260593	0.552883976729	0.478547345794	0.682893145558	0.470379297983	0.433662263361	0.704533708796
UNIRC.033	0.671007699224	0.781173803287	0.695900000482	0.734179826595	0.746170639383	0.741430924962	0.765594775686	0.708653951961	0.65264530869	0.0	0.777454368147	0.569819719541	0.766986039074	0.776251301966	0.736612967007	0.748697483885	0.793037640092	0.801439586629	0.598688646035	0.757638700541	0.7895676477	0.777226834181	0.760477740943	0.792676569877	0.796775731507	0.769018212409	0.752597720275	0.751981948511	0.777744306886	0.619098858078	0.69146788477	0.749918112391	0.662716920986	0.693628002537	0.750744968768
UNIRC.013	0.743448709864	0.714979698787	0.680190877843	0.669626639663	0.720459843433	0.780066230417	0.744855285581	0.709402466094	0.71323145652	0.777454368147	0.0	0.774081481486	0.673679061568	0.751677092469	0.694957593685	0.778469483091	0.632235501424	0.774198135714	0.752810918616	0.702525911137	0.648511951778	0.742006842035	0.76352612616	0.692488943033	0.656752447909	0.688202800311	0.626968282296	0.727610516886	0.77314172594	0.712895068958	0.732961883035	0.7323982462	0.732930641185	0.733944740594	0.717815635564
UNIRC.034	0.704882976461	0.744221387411	0.691057058344	0.702323714326	0.705408592408	0.728668249174	0.759178620274	0.584883360344	0.58767811205	0.569819719541	0.774081481486	0.0	0.76467447551	0.739503851914	0.759319894326	0.709329351648	0.766800529511	0.793162226451	0.610793105369	0.726169475373	0.771226019236	0.752565149828	0.734769264762	0.746942016659	0.759982582294	0.742385682747	0.736065062144	0.749846921653	0.790514694544	0.625541671265	0.642493560923	0.717663384062	0.641271263479	0.63243451676	0.755412890304
UNIRC.011	0.698291892156	0.821015438819	0.702236921326	0.73447515702	0.780453865974	0.798171409435	0.787574377298	0.731192172469	0.809199601795	0.766986039074	0.673679061568	0.76467447551	0.0	0.806007344931	0.535047264836	0.808915742845	0.606887232109	0.878405726383	0.719319202301	0.757240232496	0.770736759545	0.807211048132	0.777794745307	0.757269325261	0.726698423266	0.743844312341	0.692652695923	0.739253213588	0.828919949738	0.808774872335	0.812018364234	0.831122146087	0.78919894035	0.800414240773	0.79616039804
UNIRC.078	0.758117957967	0.600430596285	0.743725466263	0.73026557053	0.736345809859	0.65789472323	0.577638850104	0.724337721592	0.737730817203	0.776251301966	0.751677092469	0.739503851914	0.806007344931	0.0	0.8210710168	0.577026056674	0.795579365355	0.699802495686	0.743925820322	0.743364953044	0.736975513403	0.784194196388	0.743693533536	0.818835078109	0.800908017021	0.819503859651	0.696623565545	0.782982565677	0.690980621294	0.738907311419	0.740465090517	0.628624593156	0.737409235253	0.712754372779	0.618207156062
UNIRC.015	0.754495296906	0.83207611215	0.704542251266	0.742148133884	0.758809417693	0.784572791252	0.778899193112	0.751278398726	0.78886146638	0.736612967007	0.694957593685	0.759319894326	0.535047264836	0.8210710168	0.0	0.802908517263	0.682328112333	0.832216191662	0.741426385135	0.744431383427	0.750949627897	0.810835340381	0.815741564522	0.784140867683	0.744114645965	0.774697933302	0.748533644506	0.768931971359	0.802692787483	0.794607567892	0.825446069822	0.789119474034	0.805383260502	0.794011906685	0.765745642025
UNIRC.079	0.775529376593	0.565702244055	0.759935179688	0.72878311212	0.755911923219	0.587013200101	0.590666726008	0.742081505666	0.711012986329	0.748697483885	0.778469483091	0.709329351648	0.808915742845	0.577026056674	0.802908517263	0.0	0.822149502392	0.677751785276	0.733992135722	0.723761135974	0.760314083625	0.793746781172	0.764428969466	0.808652637698	0.816302160318	0.828523250657	0.754403356903	0.808698705751	0.600957984419	0.7509843499	0.742714515808	0.553125775275	0.695938040853	0.689033440559	0.549222776616
UNIRC.012	0.709038676617	0.81478537611	0.701383824017	0.761793970115	0.764333273515	0.816538965183	0.75318284894	0.724772230194	0.760378552794	0.793037640092	0.632235501424	0.766800529511	0.606887232109	0.795579365355	0.682328112333	0.822149502392	0.0	0.854374247705	0.758478121233	0.704082907023	0.779966196974	0.791619044543	0.762882108787	0.753621642867	0.707139594081	0.741540966749	0.699151839006	0.76190747183	0.816522985961	0.781448841416	0.77868452375	0.796127829283	0.780352801434	0.798145898044	0.808870983356
UNIRC.080	0.768028779802	0.673736701962	0.786863321418	0.745932272279	0.754314227385	0.69770489346	0.68534825426	0.793021707773	0.776874869359	0.801439586629	0.774198135714	0.793162226451	0.878405726383	0.699802495686	0.832216191662	0.677751785276	0.854374247705	0.0	0.798716398046	0.784963921256	0.740025481076	0.802969852895	0.802759859171	0.845426880095	0.813715429741	0.861250485368	0.782177651674	0.812222570739	0.75260492262	0.793821900696	0.809038391791	0.68579061424	0.769088274202	0.776425793374	0.717414852639
UNIRC.035	0.632469751745	0.766327678277	0.664497345037	0.689068365928	0.73623547613	0.721476095687	0.71633834743	0.63364222654	0.631273199846	0.598688646035	0.752810918616	0.610793105369	0.719319202301	0.743925820322	0.741426385135	0.733992135722	0.758478121233	0.798716398046	0.0	0.759708087582	0.800318822089	0.79268662491	0.766479724228	0.785584320687	0.788264096137	0.758811095963	0.697264746173	0.733642998174	0.819681215363	0.690028048343	0.685379279247	0.760924950076	0.655767818308	0.680131529394	0.771708774433
UNIRC.048	0.721464500231	0.721295783574	0.60302981688	0.65331151779	0.557624806849	0.761792347566	0.659444659493	0.732256189036	0.647134919502	0.757638700541	0.702525911137	0.726169475373	0.757240232496	0.743364953044	0.744431383427	0.723761135974	0.704082907023	0.784963921256	0.759708087582	0.0	0.572330203837	0.636695249643	0.527269317891	0.645206326768	0.61996059666	0.584451965692	0.663415340093	0.707414904575	0.745721878104	0.684133538782	0.696734606753	0.69555310303	0.717245992927	0.693655315824	0.736933204576
UNIRC.044	0.790712380663	0.703296156746	0.718636325349	0.699192136186	0.6372611685	0.75360027236	0.749453147905	0.748632549861	0.685960701875	0.7895676477	0.648511951778	0.771226019236	0.770736759545	0.736975513403	0.750949627897	0.760314083625	0.779966196974	0.740025481076	0.800318822089	0.572330203837	0.0	0.621253492608	0.645603922472	0.67752952479	0.641830283117	0.633852366423	0.673686487398	0.748286329388	0.735963952959	0.719386387131	0.678728674353	0.688674103522	0.708358045197	0.673330745611	0.677731270671
UNIRC.046	0.765546414607	0.711163548448	0.720368380618	0.741799481982	0.577558211775	0.786827555509	0.753269175243	0.768966362513	0.709187472176	0.777226834181	0.742006842035	0.752565149828	0.807211048132	0.784194196388	0.810835340381	0.793746781172	0.791619044543	0.802969852895	0.79268662491	0.636695249643	0.621253492608	0.0	0.613302982622	0.652991887844	0.723055521624	0.607359500534	0.685982802883	0.763505017787	0.742303138275	0.684974574058	0.702977089944	0.7482316873	0.725227268355	0.692760877928	0.776159783637
UNIRC.047	0.720681974956	0.726095845166	0.628999829818	0.638505089991	0.580996541009	0.806364532742	0.707000809691	0.745584008535	0.691651847413	0.760477740943	0.76352612616	0.734769264762	0.777794745307	0.743693533536	0.815741564522	0.764428969466	0.762882108787	0.802759859171	0.766479724228	0.527269317891	0.645603922472	0.613302982622	0.0	0.622211883198	0.613583572959	0.60428389109	0.667299312003	0.708654811316	0.758654870642	0.674265424564	0.731087944117	0.754747363655	0.717543063821	0.702586364563	0.755025019346
UNIRC.002	0.772975008389	0.772338519243	0.670730071534	0.683714703226	0.659450825248	0.835198569282	0.788526086251	0.766710596397	0.670880286189	0.792676569877	0.692488943033	0.746942016659	0.757269325261	0.818835078109	0.784140867683	0.808652637698	0.753621642867	0.845426880095	0.785584320687	0.645206326768	0.67752952479	0.652991887844	0.622211883198	0.0	0.489085818622	0.508260002149	0.619788903208	0.762501857118	0.762042412837	0.700874672932	0.726580409566	0.747468556465	0.706022269633	0.706081932199	0.776797703733
UNIRC.003	0.769721897511	0.762076316974	0.682083242299	0.720422518558	0.691789032211	0.818181152579	0.777451604995	0.727727378261	0.706033692267	0.796775731507	0.656752447909	0.759982582294	0.726698423266	0.800908017021	0.744114645965	0.816302160318	0.707139594081	0.813715429741	0.788264096137	0.61996059666	0.641830283117	0.723055521624	0.613583572959	0.489085818622	0.0	0.505555418984	0.553323027648	0.762896931951	0.81707890995	0.728790302282	0.752486073911	0.760328351374	0.759649653421	0.745265070187	0.796741609937
UNIRC.004	0.750689755533	0.774865600648	0.683582140501	0.705971892881	0.637059874717	0.836884706867	0.772851406585	0.735156777125	0.700422655989	0.769018212409	0.688202800311	0.742385682747	0.743844312341	0.819503859651	0.774697933302	0.828523250657	0.741540966749	0.861250485368	0.758811095963	0.584451965692	0.633852366423	0.607359500534	0.60428389109	0.508260002149	0.505555418984	0.0	0.547445386663	0.737047478323	0.784104433951	0.647167628758	0.712648761033	0.799915410604	0.703179774476	0.707563401214	0.779947597135
UNIRC.005	0.612313492264	0.699123457067	0.621943954735	0.636093951387	0.623163188431	0.774498436552	0.70938454547	0.700348544809	0.71773581578	0.752597720275	0.626968282296	0.736065062144	0.692652695923	0.696623565545	0.748533644506	0.754403356903	0.699151839006	0.782177651674	0.697264746173	0.663415340093	0.673686487398	0.685982802883	0.667299312003	0.619788903208	0.553323027648	0.547445386663	0.0	0.69104917316	0.732509421705	0.710266518942	0.728081904272	0.743633758805	0.707351966254	0.734541031919	0.742925555214
UNIRC.060	0.659026486255	0.793873914079	0.64973107695	0.666446999723	0.655425175165	0.792284252113	0.784137292837	0.753306940481	0.740049312293	0.751981948511	0.727610516886	0.749846921653	0.739253213588	0.782982565677	0.768931971359	0.808698705751	0.76190747183	0.812222570739	0.733642998174	0.707414904575	0.748286329388	0.763505017787	0.708654811316	0.762501857118	0.762896931951	0.737047478323	0.69104917316	0.0	0.809934225343	0.76106354575	0.764861029258	0.783882206013	0.753480085447	0.74394195132	0.766174260072
UNIRC.061	0.771429976478	0.602379194422	0.794883876636	0.762310641476	0.730145698319	0.658758954021	0.650197676415	0.783861383269	0.70995260593	0.777744306886	0.77314172594	0.790514694544	0.828919949738	0.690980621294	0.802692787483	0.600957984419	0.816522985961	0.75260492262	0.819681215363	0.745721878104	0.735963952959	0.742303138275	0.758654870642	0.762042412837	0.81707890995	0.784104433951	0.732509421705	0.809934225343	0.0	0.734957901003	0.744757670289	0.571666856641	0.738123029698	0.670893292133	0.633266062563
UNIRC.021	0.771252412956	0.695993394469	0.68203462733	0.716759637299	0.695913790146	0.779927196521	0.741176038169	0.630077210982	0.552883976729	0.619098858078	0.712895068958	0.625541671265	0.808774872335	0.738907311419	0.794607567892	0.7509843499	0.781448841416	0.793821900696	0.690028048343	0.684133538782	0.719386387131	0.684974574058	0.674265424564	0.700874672932	0.728790302282	0.647167628758	0.710266518942	0.76106354575	0.734957901003	0.0	0.55529160975	0.663460957511	0.55656674613	0.567306763895	0.718870121567
UNIRC.027	0.726820029857	0.701113035271	0.744774265108	0.739684311089	0.672497921798	0.744513267742	0.740827877844	0.665869040482	0.478547345794	0.69146788477	0.732961883035	0.642493560923	0.812018364234	0.740465090517	0.825446069822	0.742714515808	0.77868452375	0.809038391791	0.685379279247	0.696734606753	0.678728674353	0.702977089944	0.731087944117	0.726580409566	0.752486073911	0.712648761033	0.728081904272	0.764861029258	0.744757670289	0.55529160975	0.0	0.663423858244	0.481982291224	0.485297974194	0.73985432253
UNIRC.069	0.764580069149	0.587334121931	0.747045558636	0.695720353614	0.704537085824	0.610708029963	0.565112733035	0.71566602913	0.682893145558	0.749918112391	0.7323982462	0.717663384062	0.831122146087	0.628624593156	0.789119474034	0.553125775275	0.796127829283	0.68579061424	0.760924950076	0.69555310303	0.688674103522	0.7482316873	0.754747363655	0.747468556465	0.760328351374	0.799915410604	0.743633758805	0.783882206013	0.571666856641	0.663460957511	0.663423858244	0.0	0.649378347749	0.622807750515	0.599348798857
UNIRC.028	0.751479995261	0.715268541308	0.735810638777	0.721931485279	0.676379810944	0.738802217785	0.723348135565	0.634612850305	0.470379297983	0.662716920986	0.732930641185	0.641271263479	0.78919894035	0.737409235253	0.805383260502	0.695938040853	0.780352801434	0.769088274202	0.655767818308	0.717245992927	0.708358045197	0.725227268355	0.717543063821	0.706022269633	0.759649653421	0.703179774476	0.707351966254	0.753480085447	0.738123029698	0.55656674613	0.481982291224	0.649378347749	0.0	0.474745780315	0.706028677969
UNIRC.029	0.763969803718	0.701493820952	0.717989241603	0.750116625513	0.636057121072	0.710910919195	0.741804864042	0.654598937133	0.433662263361	0.693628002537	0.733944740594	0.63243451676	0.800414240773	0.712754372779	0.794011906685	0.689033440559	0.798145898044	0.776425793374	0.680131529394	0.693655315824	0.673330745611	0.692760877928	0.702586364563	0.706081932199	0.745265070187	0.707563401214	0.734541031919	0.74394195132	0.670893292133	0.567306763895	0.485297974194	0.622807750515	0.474745780315	0.0	0.722403641749
UNIRC.062	0.781064258031	0.568529049613	0.741943575345	0.706915719708	0.751388972984	0.649146322887	0.685154513439	0.723722598897	0.704533708796	0.750744968768	0.717815635564	0.755412890304	0.79616039804	0.618207156062	0.765745642025	0.549222776616	0.808870983356	0.717414852639	0.771708774433	0.736933204576	0.677731270671	0.776159783637	0.755025019346	0.776797703733	0.796741609937	0.779947597135	0.742925555214	0.766174260072	0.633266062563	0.718870121567	0.73985432253	0.599348798857	0.706028677969	0.722403641749	0.0
