# Supplementary material for: Impact of Bactrocera oleae on the fungal microbiota of ripe olive drupes
Source: PLoS One. 2018 Nov 29;13(11):e0199403. doi: 10.1371/journal.pone.0199403 (PMC6264826; doi:10.1371/journal.pone.0199403)
Supplement: S5 Dataset — (TXT) [file pone.0199403.s006.txt]

Eigvals	35
1.21478112317	0.881371537421	0.82226640027	0.539467484859	0.374294230752	0.351660952951	0.328922635857	0.316501935812	0.300570893862	0.268998717803	0.260091623274	0.236027868793	0.225686304623	0.21399578762	0.204387521211	0.198007245628	0.191638714699	0.182064677127	0.161870027938	0.155271247388	0.147253475947	0.144351869659	0.14062930606	0.129351273683	0.116648308871	0.115008311202	0.0996935240822	0.0934144297985	0.0892512190131	0.0829035737118	0.0752732013491	0.0737248001733	0.0617954948282	0.0469981084957	0.0

Proportion explained	35
0.137353827142	0.0996556099606	0.0929726638426	0.0609969337277	0.0423209943669	0.0397618771173	0.0371908832025	0.0357864897241	0.0339851861473	0.0304153585215	0.0294082441542	0.0266873846427	0.0255180765342	0.0241962439662	0.0231098489455	0.0223884389295	0.0216683568672	0.0205858320595	0.0183024475872	0.0175563314798	0.0166497717946	0.0163216906935	0.0159007849456	0.0146255915137	0.0131892827007	0.0130038501548	0.0112722257637	0.0105622561944	0.010091527004	0.00937380645436	0.00851104951276	0.00833597367122	0.00698714159518	0.00531401908307	0.0

Species	0	0

Site	35	35
UNIRC.058	0.101513130966	-0.0763184652841	0.213286022865	-0.26829306722	0.00291532907553	-0.0655204705903	0.0861950175134	-0.0918086046881	-0.164122323735	0.00355690022236	0.0838848873	-0.0489610568171	-0.0396435382221	-0.0304580481517	0.117441069509	0.0169438039841	0.116731885129	-0.0394731294327	-0.012822400995	-0.0423812315962	-0.0636766917753	0.0314976100927	0.000324072737396	0.0217498205384	0.108733065377	-0.0734184029954	-0.000313052547645	-0.0144470809438	-0.0151715841414	-0.0497225881675	0.0708205581731	0.0841459024142	-0.0378475402169	0.000523113674549	0.0
UNIRC.065	-0.272734186324	-0.103362808181	-0.129648412986	0.0131177638855	0.0839135888609	-0.0411918811476	0.00218887662993	-0.02986775206	0.0350532141401	-0.141048755878	0.0344272994493	-0.0123026573035	0.039418744889	0.0262950475935	-0.0115168153144	-0.0763529703454	-0.069514243479	-0.0543957873443	0.164598224702	-0.158850658502	-0.0173989375831	0.0772188715174	0.121792283714	0.00254493016296	-0.0705261747492	0.0251464236502	-0.0404311880915	0.0599806144276	-0.0305218761392	-0.0366631222062	0.000920449069287	0.0727728188308	0.00952281153927	-0.0139399240203	0.0
UNIRC.057	0.17780232553	-0.0533598871254	0.0781771707011	-0.17985885361	-0.000591547432916	-0.0232904069123	-0.0012162606577	-0.00186006354761	0.181318168415	0.0531397843031	0.0678585334555	-0.0178450551638	0.0299575708685	-0.0228266373289	-0.0325056284624	0.0853331523976	-0.199324611009	0.00888264940772	0.0203399277332	-0.0460245103582	-0.135584788416	-0.124875009389	-0.00245620683415	0.02649066955	0.0321031407488	0.105514663451	0.0360867645769	-0.063178296146	-0.05480061813	0.00519970917585	-0.00372848192207	4.14012409023e-05	-0.0414774270203	-0.00318041576171	0.0
UNIRC.056	0.0827979220094	-0.108811409812	0.0356675872164	-0.219565786497	0.0191948061073	-0.0998850353054	-0.0736879500191	-0.0902090829353	0.1207533553	0.0709240335776	0.095813968161	-0.0943894982724	-0.0860445824345	0.131316553193	-0.0135733146085	-0.173410671742	0.061648333381	0.0686970783736	0.0357356325708	0.0319798881497	0.0686087551757	-0.0076648035163	-0.0639861460277	-0.091938781183	-0.0460200198607	0.0266476687411	0.036011447204	0.0849783919469	-0.0190893693746	0.00115303690119	0.0283831222502	-0.0682009840536	-0.0152257434624	0.00220482539484	0.0
UNIRC.054	0.12089052722	0.0276639272753	-0.125095490475	-0.211240434203	-0.162086670733	-0.0102708405211	0.0745846706612	0.0295975936232	-0.0429514529465	0.0209451892221	0.0112116973167	-0.116766421967	0.0716090547116	0.0027299618876	0.0156291118328	0.078180869035	-0.0655424263435	0.0435628521344	-0.0480737907428	-0.0805144861496	0.0506396044404	0.0647602326064	-0.0900621189317	0.0322212870265	-0.0416505204108	-0.0405920321137	-0.116029182968	0.0524694601557	0.00599158447012	0.11014972122	-0.0791290431275	0.0170595788324	0.0101326101535	0.026971869864	0.0
UNIRC.077	-0.311797698649	-0.10790332514	0.0412065924409	0.0528853147619	-0.0171267823523	0.132688531113	-0.0257385131879	0.0443944625615	-0.140796609355	0.0209785412289	-0.186202303489	0.0539593034916	-0.00177564432684	0.184072151427	0.0122203289468	-0.0326367339707	-0.0584181568186	0.00742574370691	0.0539149544827	-0.0615687104322	-0.0517570227577	-0.0680984894967	-0.198481701218	-0.0302230183171	0.0323085083794	0.00360994768487	0.0100868781237	-0.000330524705633	0.0186944213323	-0.00747980099623	0.0179869830489	0.0289586129307	-0.0125393775074	-0.0124094969204	0.0
UNIRC.076	-0.224353979588	-0.162012867646	-0.0256629646365	-0.0624163873516	0.0652094830962	0.0559654825044	0.199706896542	0.144291120782	-0.0345464182137	0.0386956344057	0.0274577495183	0.0112559441283	-0.0646038697199	0.0835956206148	-0.151769476983	0.0364631901652	0.0246746374119	-0.0451275587778	-0.0575361995306	0.00376260395924	0.0567386368481	0.123729464045	0.0320587338375	0.0306230533291	0.0207518824827	0.0835734709489	-0.00292401058911	-0.0801123019632	-0.0543013929942	0.0350461613474	0.0760855558562	-0.0495376343611	0.0133075046034	0.0374567830094	0.0
UNIRC.031	-0.00380357252136	0.128641570987	0.169485303366	0.0387342291557	0.124918595695	-0.0738702680067	0.0478320570689	0.129301357373	0.117812533507	-0.0844107892935	-0.0198157041438	-0.127903509963	0.241594758294	0.0918624173591	0.000346449091505	0.0469575270797	0.110250451052	-0.110195760268	-0.0167735710198	0.0659624414014	-0.0270325939007	0.00283507222224	-0.0455916654018	0.0556513507968	0.0343713766046	0.0195018420925	0.0649549498185	0.0677276344179	0.00661881938203	-0.0048642443986	-0.0248276998677	0.00376965240861	0.0365230175521	-0.0168274823173	0.0
UNIRC.030	-0.0284324597231	0.323674983698	-0.00553015803326	0.0511643824804	-0.0438254199804	-0.0587182253007	0.039027378312	0.021421415428	0.0124994482415	0.0928846392252	-0.0260004013646	-0.017519791436	0.0194084003348	-0.0448905680939	0.0715011064628	0.0485588597931	-0.109164445743	-0.0472789356668	0.0287624650959	-0.00822882204506	0.0368326473149	0.109838653294	-0.00741238787917	-0.0333739857763	-0.00530811257046	-0.00198007113443	-0.012088720992	0.00582205799702	0.0719732356502	-0.00789933727818	0.0919155427075	-0.0727144169474	-0.0650634600641	-0.107597502444	0.0
UNIRC.033	-0.0218101246689	0.17139447846	0.248524498136	-0.0707554518802	0.0291872435981	0.203954945359	-0.168026203895	-0.0506637947258	-0.0388203570624	-0.0552013650482	0.102811622814	0.155904242806	-0.114695921294	-0.0228543245494	0.0307121264421	0.101718763542	0.0189287693833	0.0199970134931	0.00621327028939	-0.0050105239335	-0.00324688001485	0.0720250930326	-0.0367330342538	0.119136103794	-0.0249789403231	0.0661233115544	0.0199960625283	0.0906642529254	-0.0302995298435	-0.00381623064005	-0.0254420556745	-0.0355076654964	0.0389338960362	-0.0159000336767	0.0
UNIRC.013	0.121442460614	-0.137012147065	0.0338268274048	0.191872195996	-0.0058665239075	-0.25883129033	-0.0704567040632	0.0030274444126	0.0176686521415	-0.0858933397683	0.0799862800865	0.0654512284891	-0.0620100886981	0.131742694585	0.0128662855847	0.0329329625901	-0.1255870504	0.0589485888186	0.0312587152677	0.0707892811267	0.114758529607	0.0525520592579	-0.0324862410161	0.0942016685673	0.079922660798	-0.0701041687746	0.00552477217399	-0.0546630090593	-0.005735561009	-0.0217665074891	-0.037379483279	0.0239378932731	-0.00497469823848	-0.00086374342477	0.0
UNIRC.034	-0.0226491383751	0.216465434822	0.193999519388	-0.0426752604449	0.0941779429876	0.133727518297	-0.0802384004936	0.0679920737184	0.0519465221196	-0.018878507711	-0.0105312891717	0.00613172162447	0.137020741929	0.0458444194256	0.138774685946	-0.0269575127032	0.0557514006094	0.17898448208	0.0175407988294	-0.0326318701214	0.105517407531	-0.00950940917647	0.0632340806899	-0.0459089345666	-0.0151299695745	0.0245752811522	-0.0563172622987	-0.126546680776	-0.00653121495725	-0.0122922529956	0.00100601016031	0.0119962688818	-0.0181498527797	0.0276090321518	0.0
UNIRC.011	0.199487763112	-0.210364420015	0.282654524457	0.200226444738	-0.0837151208835	0.0679825861891	0.0549922888027	-0.03462003306	-0.00699774031631	-0.0263963964731	-0.0577197673735	-0.0879239568431	-0.0141683273927	-0.0911624531933	-0.0584511898866	-0.127216373646	0.0471155444653	0.000685101249888	0.0805418999922	-0.0163958413826	-0.00342566443371	-0.0434492080654	0.0256151677207	0.0858140261666	0.0909583806198	0.0573505011336	-0.121838761164	0.0137627309409	0.0489745635767	0.00809024005829	-0.0151815247619	-0.0728474443038	-0.0142091675187	-0.00708760111534	0.0
UNIRC.078	-0.265559328601	-0.131469216893	-0.0125051249918	-0.0443937981987	0.109989176088	-0.0559577050984	0.0888906350689	0.0671688498047	0.0724913375444	-0.116117573066	-0.110516609232	-0.0159761379284	-0.0707888868415	-0.191372532342	-0.0516423584916	0.0791457614833	0.0180266392867	0.204605037001	-0.0112924443494	0.0759745176161	-0.0282823010798	0.0494764867821	-0.044259114777	-0.0751738571252	0.0314106593163	0.0125713389605	0.0112179452004	0.0532523531399	0.0155031975959	-0.034155874405	-0.0353128896833	0.0246728017638	-0.0363763376248	-0.0112370479377	0.0
UNIRC.015	0.130597813187	-0.195559275235	0.259326474284	0.209310974259	-0.188953898656	0.139454251259	-0.0999633196868	0.00336130838243	0.0329463967487	0.0741651081643	0.0417631907268	-0.131685068425	0.0153957720814	-0.0376028553612	-0.126743419741	0.0738540637608	0.00907611452197	0.0143635365393	-0.0156280273429	-0.056402209928	0.025841267173	0.0647672537213	0.00656113578249	-0.0782835636863	-0.0681238315451	-0.0675350933644	0.0976840050244	-0.0257433534013	-0.0132813789142	-0.0187903855343	0.0100621980366	0.0598710571885	0.0133393368096	-0.0163494456917	0.0
UNIRC.079	-0.351904578518	-0.106233978972	-0.0129099471471	0.00498395211681	0.057453052894	0.0805742403885	0.0164073818136	-0.0447342998564	0.0719564919085	0.0664375862612	-0.0467851187147	-0.0234368716245	-0.0169599715271	-0.0740997361676	0.084071496103	-0.0531576957918	-0.0592738900744	0.003470434667	-0.0697834735343	-0.0150988394515	0.118986184984	-0.112388716099	0.084651029637	0.0936186016783	0.0489785309106	-0.0758908108474	0.0866908605947	0.0512745015777	-0.00688269274809	0.110495857611	0.0348597077071	0.0212312556915	0.0070366349157	-0.0145476135582	0.0
UNIRC.012	0.184125235015	-0.16330347508	0.185945259043	0.191755022957	-0.0305834246334	-0.0703702931786	0.222181045025	0.113924997977	-0.0122800409258	-0.00925181005556	0.0958362709231	0.201794660108	0.0274272410371	-0.0386871660075	0.148379611599	-0.0685849519904	-0.017309903029	-0.00223064353676	-0.0647615537471	0.00517641899336	-0.0384783525039	-0.0337173513934	-0.0250322211116	-0.0754890512631	-0.103766930946	0.0143216324254	-0.00644810251546	0.0412894515692	-0.0346256686516	0.0353974195401	0.0146451658778	0.0089694766737	0.01852002476	-0.000797475090181	0.0
UNIRC.080	-0.236767040268	-0.144710898673	-0.0303405703486	-0.105937599333	-0.0159535595902	-0.142275593618	-0.269126831113	0.227288327921	-0.184026574847	0.105121606618	0.0995412971858	0.0428152998192	0.0914751431103	-0.141960499223	-0.0352658804691	-0.0483664738793	0.00355149835609	-0.059900571651	-0.000459455237842	0.0106474798339	0.0140147676046	-0.0372960045789	0.00936502812821	-0.0378305566931	0.0278664801011	0.0174137810106	-0.015161091849	-0.0114892600614	0.00653443646156	-0.00924318357813	-0.0304557429629	-0.0284388867794	0.0204892878062	-0.00810826378361	0.0
UNIRC.035	-0.000233889561328	0.120829724366	0.297135970832	-0.0966967047827	0.117824965033	0.0527828269791	-0.0150391215855	0.0341110730384	-0.072468821034	-0.0214175526105	-0.0827020117832	-0.0739645841328	-0.126808704847	0.0633612415187	-0.0117399177372	-0.0278571207723	-0.139553580074	-0.109218135684	-0.0150820754821	0.151896013335	-0.0583364344934	0.000706532362949	0.106802843286	-0.0762919489021	-0.0517827988265	-0.0696867838407	-0.0437515525274	-0.00263602773098	0.027161048773	0.0223344290851	-0.0539748635097	0.00879324127414	0.0033719764396	0.0241886703252	0.0
UNIRC.048	0.14236867989	-0.0426680135111	-0.17801004021	-0.0676328508122	-0.100027055983	0.100082002851	0.0764452130896	0.148646749978	0.125063694458	0.0809880459781	-0.0117246971779	0.0525033678936	-0.0939462549636	0.0470222200055	0.0654764505647	0.0789021684693	0.0102938950934	-0.0666806272892	0.00204722983402	-0.0461106780333	0.0820400767121	-0.0559275523418	0.0602335700923	-0.0384934958253	0.0632256516396	0.00410888872036	0.00161190417151	0.0557105465655	0.095607053378	-0.128350254306	-0.0363178686349	0.00357361124603	0.0314561364997	0.0353299254702	0.0
UNIRC.044	0.0714956955196	-0.0443314616143	-0.225630249139	0.0882305820448	-0.170029134821	-0.0508879361396	-0.161458901515	0.0942279748866	0.0220505835298	-0.0716826717659	-0.0718924324461	-0.0739092887464	-0.118212126764	0.0494783917964	0.111725596305	0.0842974253641	0.113275701829	-0.00306948583409	0.033497842948	0.0913112938972	-0.062201719656	-0.0270607862828	0.0555414058594	0.00815322622901	-0.0287684019957	0.0912012390865	-0.0256166072222	-0.00410012469483	-0.00904679475066	0.0856649964475	0.0706965477189	0.0529442707417	-0.00639206498232	-0.00508721144344	0.0
UNIRC.046	0.115817739417	0.0379770843889	-0.236756586045	-0.0445331538151	-0.144801040637	0.13085050168	0.000900762039268	0.0443034788376	-0.133264070905	-0.265471921961	0.0641368626725	-0.0435241938228	0.0735557332445	0.018941548408	-0.0178454409146	-0.10587544526	-0.0776517658524	0.0611643475112	-0.104453655873	0.026422857071	-0.0436477739582	-0.0150823801403	0.0391119089192	0.0332639302892	-0.00820212761831	-0.0275697554522	0.0774651872438	0.00817921686689	0.0235646644881	-0.0488204692839	0.0312901235599	-0.0600281710042	-0.035625002912	0.0135561438153	0.0
UNIRC.047	0.166592545094	-0.00714510516822	-0.207493297496	-0.159128272306	-0.00553151934138	0.133988858713	0.0584026853363	0.0708688366296	0.115643157513	0.00754468052888	-0.0170280366641	0.0625149573173	-0.0228688127066	-0.0970407838302	-0.0088720185994	-0.122729897731	0.0548454433826	-0.0552512052355	0.135231092373	0.0924216444016	-0.0121903744591	0.0322331591024	-0.0846451619559	0.0704239395728	-0.0497177517129	-0.087984086456	0.0220205991569	-0.102704515031	-0.0131930142891	0.00728914979847	-0.0267310977059	0.0249114950218	0.0303027695901	-0.0470522261221	0.0
UNIRC.002	0.252532441563	0.0146433450914	-0.211262482212	0.0898889271393	0.147884337461	0.0562310276223	-0.0451435336886	-0.11309741727	-0.033762040193	0.147381419651	0.00939565902237	-0.0040211559464	0.0535567503899	-0.00200082159906	-0.0003898819733	-0.10295293642	-0.0710129284214	0.0717765973002	-0.0811271422649	0.0424566154772	-0.0689584591555	0.104324724856	0.00608026174713	-0.0170357322896	0.0775616814335	0.0829476915955	-0.000422092526891	0.0128068492237	0.063809099234	0.0103004943464	0.0173543770674	0.0747084719355	0.0887105814991	-0.000619287655379	0.0
UNIRC.003	0.277335209122	-0.0741323928486	-0.165898965076	0.135976813305	0.212765304466	0.0105067995731	-0.0699699179007	0.0440059733696	-0.0362379833877	0.135642105749	-0.0715699461377	0.0309482572909	0.0305191676678	-0.00869503215994	0.0170545678939	0.0505510559872	0.0423762619482	0.0110729009362	0.0607553481666	-0.0444701982557	-0.0706139446287	0.0452727910668	0.0189913763637	0.0502118384281	-0.0371141068832	-0.0855929765588	0.0367363306761	0.042305257929	-0.0159366913975	0.0151141245388	0.000190884264481	-0.0582481189736	-0.0988359664332	0.0819615083407	0.0
UNIRC.004	0.297740570766	0.0280256341322	-0.200638778354	0.0657857069429	0.129952680269	0.0820446105833	-0.0232907867242	-0.0517354511569	-0.0625640678703	-0.0580538691442	-0.042050573485	0.00893983569884	-0.018190560411	0.00744800487334	-0.0473425252331	0.0262931259366	0.0380001950442	-0.0817342073876	-0.0843449016208	-0.0203846889967	0.0943072224036	-0.0567266963752	0.00213282543836	-0.0915424036203	0.0581973915906	0.0133905003805	-0.0474034600932	0.0123043841329	-0.145446325707	-0.00702520026261	-0.0489863199415	0.00833240734569	-0.0390893559925	-0.0778823787232	0.0
UNIRC.005	0.178332229753	-0.115625189341	-0.0440642532955	-0.0345693992038	0.196397431883	-0.0980976687292	0.0343774760835	-0.103925066311	-0.136676486145	-0.0724581912496	-0.0378131431074	-0.0720114839448	-0.033668501894	-0.0387678387309	-0.0073609981212	0.122129584784	0.0121135387445	0.0141406122838	0.0176408335482	-0.0562119524365	0.0533389305623	-0.113215159777	-0.0259141818171	0.0188524580557	-0.120501178098	0.0105483029704	0.018175247474	-0.0584639597738	0.080056951827	-0.0163807466432	0.0364849729559	-0.0451477488282	0.0891882604777	-0.0172951646885	0.0
UNIRC.060	0.130481640292	-0.0626924710503	0.0975773637645	-0.199344401696	-0.164886773012	-0.121735259966	-0.0326522162865	-0.152791423769	0.0146689064255	-0.00645776391364	-0.2539922019	0.223611395072	0.125803245579	0.0265044414924	-0.101228178947	0.00786081091171	0.0386777903702	-0.00604237576928	-0.0222149325121	0.0142707616398	0.0221678634248	0.0282447772606	0.089471455315	-0.00340916392966	-0.0141284623775	0.00820625865421	0.0254040109369	0.00696246222286	0.0116942582138	0.0116595573636	0.00630616061025	-0.00187281790269	0.00154154933241	-0.000249802568051	0.0
UNIRC.061	-0.255976571986	-0.0885425056426	-0.124462536618	0.0679847330553	-0.0684677844733	0.0901018003798	0.100313409986	-0.246892310303	-0.0869072480013	0.0295745587055	0.139784545937	0.0100904322522	0.107263882494	-0.00879060662968	0.0462314587948	0.0918229995868	0.0160875338951	-0.0582799489919	0.113403811296	0.14100992854	0.0390904584962	-0.013477355936	-0.000374307401254	-0.0627956732529	0.00597096768572	0.0575305091861	0.029006601646	-0.0174448223444	0.0257529933601	0.0164558800947	-0.0560466998819	-0.010490242234	-0.0417807641749	0.0317787826033	0.0
UNIRC.021	-0.00515516971846	0.275289626904	-0.0197211980084	0.0527464074669	0.0482084843888	0.00624938982774	-0.0393937711952	-0.01506978615	0.0975837980045	-0.100417531652	0.149802568021	0.119396858155	-0.00733121027299	-0.0123807806822	-0.186707467728	0.0219851005878	0.0455661591043	-0.0239013208029	0.0160566723255	-0.0306248422681	-0.0125265022776	-0.0800513041706	-0.0403225584367	-0.0698480189778	0.0495286467856	-0.0759505274091	-0.0587810020208	0.012434599203	0.0788390110329	0.0743184022621	0.0747138637541	0.0351991780082	-0.0086008408014	0.0349361883363	0.0
UNIRC.027	-0.0513190789656	0.323736347704	-0.0179510035959	0.0728720987502	-0.0703699963353	-0.115858758218	0.0784047075516	-0.00287738268671	-0.0568865000872	-0.00944046632229	-0.0143374899319	-0.012216713259	-0.111213290763	0.0102199221274	0.0197832101997	-0.0463804979603	0.0714694142264	0.0288866316513	0.0419878798706	-0.12905180595	-0.0700855901893	0.0192256294458	0.0423528663769	-0.0586704945519	0.0728685560439	0.00615190148206	0.114912484976	-0.0532013566049	-0.0058146362952	0.0672843840638	-0.10318041382	-0.0497971426541	0.0401298020809	-0.00081737713847	0.0
UNIRC.069	-0.286671959019	-0.0306937939009	-0.0899526951542	0.0492589732568	-0.0204420817608	-0.0140467186673	0.0407813860775	-0.0456422520626	0.0288745093965	0.134999414137	0.0889851833779	0.0189121506877	0.000796495165971	0.130297805848	-0.0575122619871	0.0271565196028	0.0985177034153	0.0982372109584	-0.0960155844669	0.0163681346634	-0.124094920617	-0.0560701284019	0.0753588645531	0.0712297922137	-0.0603471509368	-0.0702651385835	-0.077343431167	-0.0132902978069	0.0131304958553	-0.0439832415054	-0.0448134893581	-0.0167515351834	-0.00718433064846	-0.0726807391555	0.0
UNIRC.028	-0.0719171288135	0.31029957144	0.0152618770459	0.0772925698984	-0.0231530213044	-0.100299224807	0.027635659635	-0.0249678972261	-0.0318078092476	0.0606619376853	-0.0285216472333	-0.0283211391783	-0.0694951815417	-0.0647966280819	-0.0630052704504	-0.100390029119	0.0264428985638	-0.0574299786075	-0.0872869380214	-0.00740271619553	0.0685662170734	-0.0363165462573	-0.0557151854477	0.0949825979136	-0.100363518403	0.0995868345918	0.0210548405854	-0.0160269731547	0.0213314567691	-0.05569752614	-0.0295866731312	0.0904124938115	-0.0778789976043	0.0389634760308	0.0
UNIRC.029	-0.0877161373797	0.305458159602	-0.0435101212652	0.0846210367548	-0.113464823684	-0.0521295932787	0.0506161524618	-0.0363687157947	-0.0350235649374	0.0790811878848	-0.0577163284867	-0.0475073467773	0.024874693126	-0.0575885961884	-0.0209685994314	0.0159154933997	-0.0479348282304	0.0545412995733	0.0712886254078	0.0651397128904	-0.00642952630029	-0.054766175861	-0.00937822907571	0.0084459201085	0.0118548946913	-0.052603204311	-0.040863422382	0.0401285617131	-0.143860603742	-0.0762793277721	0.0690312907782	-0.0240265898458	0.0869222377311	0.0504629499637	0.0
UNIRC.062	-0.252551886387	-0.117846780673	-0.0450301158568	0.0683332923893	-0.0101162423818	-0.0239482035054	-0.124481267686	-0.15080170512	0.191809339817	-0.0801238676341	-0.0457779141246	-0.0140437232821	-0.0172519203032	-0.0647565338348	0.112227089804	-0.0141339271287	0.00686602026056	-0.129232445407	-0.143159077992	-0.0482250069591	-0.0534800911508	0.0669846665915	-0.0768284486129	-0.0313065344608	-0.00018247837643	-0.030848937632	-0.0489079511568	-0.0676747427574	-0.0106983383164	-0.0327232702529	-0.00165916633404	-0.0626924909471	0.021822490155	0.0445869642568	0.0

Biplot	0	0

Site constraints	0	0
